# Supplementary material for: An Adult Zebrafish Model Reveals that Mucormycosis Induces Apoptosis of Infected Macrophages
Source: Sci Rep. 2018 Aug 24;8:12802. doi: 10.1038/s41598-018-30754-6 (PMC6109148; doi:10.1038/s41598-018-30754-6)
Supplement: Supplementary file 2 — Additional File 1 [file 41598_2018_30754_MOESM2_ESM.xlsx]

## Sheet: addFile_X1
Additional file X1. List of differentially expressed genes at RDRZ vs PBS2 comparison (log2FC=1 (fold change=2) and FDR<=0.01)
Gene id	Description	logFC	FDR	Cluster
ENSDARG00000070242	Hypothetical protein	11.9024	4.41338e-14	I
ENSDARG00000025046	similar to C18B2.5a	10.4323	5.03181e-10	I
ENSDARG00000079782	Hypothetical protein	10.2219	1.82003e-09	I
ENSDARG00000032976	cardiac myosin light chain-1	10.2012	2.18968e-09	I
ENSDARG00000069222	GTP binding	10.1907	2.28436e-09	I
ENSDARG00000024433	parvalbumin 4	9.93837	1.22287e-08	I
ENSDARG00000090637	Hypothetical protein	9.84786	1.99624e-08	I
ENSDARG00000052960	natriuretic peptide precursor A	9.84786	1.99624e-08	I
ENSDARG00000095539	Hypothetical protein	9.46849	2.40659e-07	I
ENSDARG00000035438	similar to myosin heavy chain; myosin, heavy polypeptide 1.2, skeletal muscle; myosin, heavy chain b; wu:fd14a01; novel protein similar to myosin heavy chain 4 (myhc4); similar to myosin, heavy polypeptide 2, fast muscle specific; zgc:66156; myosin heavy chain 4; myosin, heavy polypeptide 2, fast muscle specific; ns:zf-e68; myosin, heavy polypeptide 1.1, skeletal muscle	9.24354	9.03108e-07	I
ENSDARG00000029995	troponin I, skeletal, fast 2b.2	9.09405	1.92369e-06	I
ENSDARG00000088625	Hypothetical protein	9.07137	2.08803e-06	I
ENSDARG00000039222	myeloproliferative leukemia virus oncogene, like	8.90178	5.52967e-06	I
ENSDARG00000014196	zgc:77231; calcium ion binding	8.90178	5.52967e-06	I
ENSDARG00000078108	novel protein with a PTB domain (IRS-1 type)	8.52161	4.24785e-05	I
ENSDARG00000095930	Hypothetical protein	8.48775	4.99503e-05	I
ENSDARG00000039964	fibroblast growth factor binding protein 2	8.45308	5.93299e-05	I
ENSDARG00000033683	alpha-tropomyosin; tropomyosin 1 (alpha)	8.38115	8.18958e-05	I
ENSDARG00000079564	ventricular myosin heavy chain	8.38115	8.18958e-05	I
ENSDARG00000076178	Hypothetical protein	8.30543	0.000110273	I
ENSDARG00000007344	titin-cap (telethonin)	8.26603	0.00013144	I
ENSDARG00000056443	zgc:152753; GTP binding	8.22552	0.0001568	I
ENSDARG00000053254	myosin, light polypeptide 2, skeletal muscle	8.21944	1.66374e-13	I
ENSDARG00000035088	similar to GTPase, IMAP family member 8	8.18384	0.000188284	I
ENSDARG00000037789	parvalbumin 1	8.11719	2.68039e-11	I
ENSDARG00000055567	similar to kelch-like 33	8.05106	0.000321447	I
ENSDARG00000070073	Hypothetical protein	7.95522	0.000472645	I
ENSDARG00000027852	pleckstrin homology domain containing, family F (with FYVE domain) member 1	7.9048	0.000555017	I
ENSDARG00000014165	signal sequence receptor, gamma	7.9048	0.000555017	I
ENSDARG00000039929	similar to creatine kinase, mitochondrial 2 (sarcomeric); creatine kinase, mitochondrial 2 (sarcomeric)	7.9048	0.000555017	I
ENSDARG00000056771	Hypothetical protein	7.85255	0.000821784	I
ENSDARG00000017298	pleckstrin	7.85255	0.000821784	I
ENSDARG00000019096	myosin, light polypeptide 7, regulatory	7.71269	4.01245e-10	I
ENSDARG00000097959	Hypothetical protein	7.68341	0.00150852	I
ENSDARG00000002768	parvalbumin 2	7.60175	7.22742e-13	I
ENSDARG00000068457	troponin T3b, skeletal, fast	7.59842	7.02935e-10	I
ENSDARG00000023082	keratin, type 1, gene 19d	7.55852	0.00238105	I
ENSDARG00000075229	similar to thymic stromal cotransporter	7.55852	0.00238105	I
ENSDARG00000090997	growth factor activity	7.42178	0.0037298	I
ENSDARG00000007371	si:dkey-31f5.2; chloride transport	7.42178	0.0037298	I
ENSDARG00000094996	sulfotransferase activity	7.42178	0.0037298	I
ENSDARG00000030176	Hypothetical protein	7.34822	0.00473456	I
ENSDARG00000038609	myelin protein zero	7.27071	0.00597018	I
ENSDARG00000060797	phosphofructokinase, muscle b	7.27071	0.00597018	I
ENSDARG00000056836	similar to AHNAK nucleoprotein	7.27071	0.00597018	I
ENSDARG00000079471	similar to LOC558785 protein; GTP binding	7.27071	0.00597018	I
ENSDARG00000092458	Hypothetical protein	7.1888	0.00770418	I
ENSDARG00000094041	Hypothetical protein	7.1888	0.00770418	I
ENSDARG00000090776	receptor activity	7.1888	0.00770418	I
ENSDARG00000068480	novel protein similar to mouse microtubule-associated protein 7 (Mtap7)	7.17872	1.2119e-08	I
ENSDARG00000045143	hemoglobin beta embryonic-2	7.10195	0.00975126	I
ENSDARG00000016337	hydrolase activity, hydrolyzing O-glycosyl compounds	7.10195	0.00975126	I
ENSDARG00000045811	Hypothetical protein	7.10195	0.00975126	I
ENSDARG00000035718	similar to C1q-like adipose specific protein	7.10195	0.00975126	I
ENSDARG00000053227	preprohepcidin 2; hepcidin antimicrobial peptide 1	6.83114	3.08768e-11	I
ENSDARG00000090557	Hypothetical protein	6.67666	6.95612e-13	I
ENSDARG00000045015	iron ion binding	6.617	5.88985e-09	I
ENSDARG00000037840	actin, alpha 1, skeletal muscle	5.96601	1.22869e-10	II
ENSDARG00000036045	proenkephalin	5.88315	2.68684e-05	II
ENSDARG00000002764	zgc:114168; iron ion binding	5.85119	6.89382e-10	II
ENSDARG00000070835	troponin C, fast skeletal	5.83483	1.01251e-07	II
ENSDARG00000021213	Hypothetical protein	5.78207	4.24785e-05	II
ENSDARG00000092259	Hypothetical protein	5.67338	7.15238e-05	II
ENSDARG00000020574	ATPase, Ca++ transporting, cardiac muscle, fast twitch 1	5.66047	3.04645e-07	II
ENSDARG00000091868	Hypothetical protein	5.65478	7.97511e-08	II
ENSDARG00000035538	similar to ATPase, H+ transporting, lysosomal V0 subunit A2	5.6158	9.29819e-05	II
ENSDARG00000086869	Hypothetical protein	5.59815	2.20428e-11	II
ENSDARG00000094183	carbohydrate binding	5.48636	1.40087e-08	II
ENSDARG00000040433	zgc:55856; monooxygenase activity	5.46747	4.01245e-10	II
ENSDARG00000096311	Hypothetical protein	5.36595	1.82584e-08	II
ENSDARG00000053480	similar to aquaglyceroporin	5.35931	0.000321447	II
ENSDARG00000052895	zgc:91963; regulation of cell growth	5.35931	0.000321447	II
ENSDARG00000097909	scavenger receptor activity	5.31578	1.67496e-05	II
ENSDARG00000035458	ATPase, Ca++ transporting, cardiac muscle, fast twitch 1 like	5.30249	3.17275e-09	II
ENSDARG00000091735	Hypothetical protein	5.3014	6.64203e-07	II
ENSDARG00000045999	Hypothetical protein	5.29632	7.02935e-10	II
ENSDARG00000069615	Hypothetical protein	5.28738	0.000429481	II
ENSDARG00000069018	zgc:63920; monooxygenase activity	5.24093	9.9881e-10	II
ENSDARG00000075086	GTPase activity	5.21641	2.75345e-05	II
ENSDARG00000093796	Hypothetical protein	5.19765	1.24404e-06	II
ENSDARG00000078177	cxcr3.1	5.17553	4.99574e-06	II
ENSDARG00000013752	troponin I, skeletal, fast 2a.3	5.17466	3.38607e-05	II
ENSDARG00000033227	leukocyte cell-derived chemotaxin 2 like	5.10725	5.79363e-10	II
ENSDARG00000074653	similar to NLR family, pyrin domain containing 3	5.09007	0.000938543	II
ENSDARG00000055252	Hypothetical protein	5.05538	9.38357e-06	II
ENSDARG00000094385	Hypothetical protein	5.04715	0.00109279	II
ENSDARG00000045560	myosin binding protein C, slow type	5.04715	0.00109279	II
ENSDARG00000096257	Hypothetical protein	4.97022	9.73229e-05	II
ENSDARG00000070669	similar to chemokine (C-X-C motif) receptor 3.1	4.95729	0.00150852	II
ENSDARG00000034470	aldolase a, fructose-bisphosphate, b	4.92431	2.07576e-05	II
ENSDARG00000011538	heat shock protein family, alpha-crystallin-related, b7	4.91016	0.00180618	II
ENSDARG00000073820	Hypothetical protein	4.87192	2.73724e-05	II
ENSDARG00000069844	novel protein similar to mouse immunoresponsive gene 1 (Irg1)	4.86366	9.29254e-08	II
ENSDARG00000038969	Hypothetical protein	4.86145	0.00217359	II
ENSDARG00000040946	oligodendrocyte lineage transcription factor 2	4.81582	0.000195853	II
ENSDARG00000020738	Hypothetical protein	4.81269	4.57781e-07	II
ENSDARG00000053068	zgc:92406; zgc:174342; monooxygenase activity	4.72022	2.36566e-07	II
ENSDARG00000000563	titin b	4.60824	6.64203e-07	II
ENSDARG00000009280	SET and MYND domain containing 1a	4.58964	0.00665271	II
ENSDARG00000024160	hydroxyacid oxidase (glycolate oxidase) 1	4.5876	1.23454e-07	II
ENSDARG00000043851	Hypothetical protein	4.58032	0.000533909	II
ENSDARG00000022817	parvalbumin 3	4.57967	1.24404e-06	II
ENSDARG00000040565	creatine kinase, muscle b	4.57142	5.80613e-07	II
ENSDARG00000058656	desmin	4.54718	2.13185e-05	II
ENSDARG00000078696	Hypothetical protein	4.53262	0.000143876	II
ENSDARG00000035327	creatine kinase, muscle a	4.51912	5.36519e-07	II
ENSDARG00000089286	Hypothetical protein	4.50341	2.66073e-06	II
ENSDARG00000017441	myosin, light polypeptide 3, skeletal muscle	4.47433	6.64203e-07	II
ENSDARG00000077308	zgc:171802; G-protein coupled receptor activity	4.46349	0.000197482	II
ENSDARG00000012366	fructose-1,6-bisphosphatase 2	4.45268	5.21086e-06	II
ENSDARG00000019521	myeloid-specific peroxidase	4.45224	1.26353e-07	II
ENSDARG00000089920	Hypothetical protein	4.44638	0.00104612	II
ENSDARG00000052900	zgc:153642; GTPase activity	4.39317	5.08784e-06	II
ENSDARG00000092858	Hypothetical protein	4.38268	1.01251e-07	II
ENSDARG00000068124	novel protein similar to H.sapiens OPN5, opsin 5 (OPN5)	4.38045	0.000104024	II
ENSDARG00000041524	Hypothetical protein	4.35781	2.36566e-07	II
ENSDARG00000093629	Hypothetical protein	4.33663	1.32861e-06	II
ENSDARG00000069375	Hypothetical protein	4.31272	5.41271e-07	II
ENSDARG00000087474	signal transducer activity	4.26368	5.75238e-06	II
ENSDARG00000039499	Hypothetical protein	4.25933	0.00211095	II
ENSDARG00000041595	si:dkey-38l12.3; proteolysis	4.25275	1.08147e-06	II
ENSDARG00000055901	Hypothetical protein	4.24481	2.06883e-07	II
ENSDARG00000090129	Hypothetical protein	4.22424	3.20022e-06	II
ENSDARG00000052470	insulin-like growth factor binding protein 2b	4.21219	1.06481e-06	II
ENSDARG00000031952	myoglobin	4.1862	9.52863e-06	II
ENSDARG00000062040	Hypothetical protein	4.17731	1.75114e-05	II
ENSDARG00000091177	Hypothetical protein	4.17728	0.000136803	II
ENSDARG00000056499	similar to Carbonic anhydrase 6 precursor (Carbonic anhydrase VI) (Carbonate dehydratase VI) (CA-VI) (Secreted carbonic anhydrase) (Salivary carbonic anhydrase)	4.17728	0.000136803	II
ENSDARG00000088606	Hypothetical protein	4.17714	0.00285115	II
ENSDARG00000005821	Hypothetical protein	4.17714	0.00285115	II
ENSDARG00000013177	hypothetical protein LOC100004228	4.15972	8.96725e-07	II
ENSDARG00000055441	si:busm1-194e12.11; si:busm1-48c11.3; antigen processing and presentation of peptide or polysaccharide antigen via MHC class II	4.13887	3.07212e-05	II
ENSDARG00000089314	microtubule	4.13422	0.00336018	II
ENSDARG00000011615	myosin binding protein C, cardiac; hypothetical protein LOC100149567	4.13422	0.00336018	II
ENSDARG00000056541	nuclear receptor subfamily 0, group B, member 1	4.12994	1.9328e-06	II
ENSDARG00000003523	intelectin 3	4.12732	3.48423e-07	II
ENSDARG00000041294	Hypothetical protein	4.12078	2.40624e-05	II
ENSDARG00000093044	Hypothetical protein	4.0965	1.24702e-06	II
ENSDARG00000042643	protein glycosylation	4.06381	0.000472645	II
ENSDARG00000051912	Hypothetical protein	4.03861	6.41361e-07	II
ENSDARG00000002507	similar to Integrin alpha-10	4.02559	0.00136302	II
ENSDARG00000058731	novel protein similar to vertebrate solute carrier family 2 (facilitated glucose transporter), member 6 (SLC2A6)	4.01581	0.000623054	II
ENSDARG00000017773	integral component of membrane	4.01459	2.07625e-05	II
ENSDARG00000028213	titin a	4.00797	4.23578e-06	II
ENSDARG00000086826	Hypothetical protein	4.00464	1.02944e-06	II
ENSDARG00000012071	angiopoietin-like 1	3.99723	0.00535485	II
ENSDARG00000073861	Hypothetical protein	3.99723	0.00535485	II
ENSDARG00000092520	Hypothetical protein	3.99723	0.00535485	II
ENSDARG00000058492	similar to novel carboxylesterase domain containing protein; si:dkey-30c15.17	3.99119	0.00068535	II
ENSDARG00000078489	Hypothetical protein	3.97757	4.7202e-06	II
ENSDARG00000058206	similar to es1 protein	3.95921	2.01586e-06	II
ENSDARG00000089086	Hypothetical protein	3.94851	0.00633353	II
ENSDARG00000067848	Hypothetical protein	3.93906	2.84163e-06	II
ENSDARG00000015626	peptidoglycan recognition protein 6	3.93866	1.99214e-06	II
ENSDARG00000074487	Hypothetical protein	3.93022	5.19422e-05	II
ENSDARG00000039145	hypothetical protein LOC100008445	3.91473	0.000970592	II
ENSDARG00000090781	Hypothetical protein	3.88832	0.00108152	III
ENSDARG00000043729	Hypothetical protein	3.88199	1.9328e-06	III
ENSDARG00000056798	Hypothetical protein	3.86462	0.000589952	III
ENSDARG00000019492	sex hormone binding globulin	3.85514	3.71598e-06	III
ENSDARG00000095410	GTPase activity	3.84585	0.00870441	III
ENSDARG00000031161	nuclear receptor subfamily 1, group D, member 4a	3.84585	0.00870441	III
ENSDARG00000061432	similar to UDP-Gal:betaGlcNAc beta 1,3-galactosyltransferase, polypeptide 2	3.84585	0.00870441	III
ENSDARG00000053620	Epstein-Barr virus induced gene 3	3.83666	0.000147444	III
ENSDARG00000068114	Hypothetical protein	3.81971	0.00338561	III
ENSDARG00000056778	Hypothetical protein	3.81353	0.000119951	III
ENSDARG00000075614	Hypothetical protein	3.8087	4.99574e-06	III
ENSDARG00000056209	Hypothetical protein	3.78235	0.00384791	III
ENSDARG00000052917	CAPN1 protein	3.77272	1.38695e-05	III
ENSDARG00000077219	novel protein similar to vertebrate plexin domain containing 2 (PLXDC2)	3.76855	9.64021e-05	III
ENSDARG00000023157	Hypothetical protein	3.75918	3.67669e-05	III
ENSDARG00000062182	integral component of membrane	3.74901	5.12793e-06	III
ENSDARG00000053487	similar to oxysterol binding protein 2	3.74473	0.000107003	III
ENSDARG00000056874	zgc:92608; lysozyme activity	3.73691	6.29031e-06	III
ENSDARG00000018643	insulin-like growth factor 2a	3.72134	1.65924e-05	III
ENSDARG00000040543	Hypothetical protein	3.7046	0.00507658	III
ENSDARG00000053836	similar to glutamate receptor, ionotropic, N-methyl D-aspartate-associated protein 1	3.69775	6.03643e-05	III
ENSDARG00000019772	similar to complement factor B/C2B	3.69572	8.38225e-06	III
ENSDARG00000016598	creatine kinase, mitochondrial 1	3.6932	5.70929e-06	III
ENSDARG00000052899	GTP binding	3.68994	6.30118e-05	III
ENSDARG00000039048	similar to Alkaline phosphatase, tissue-nonspecific isozyme precursor (AP-TNAP) (TNSALP) (Alkaline phosphatase liver/bone/kidney isozyme)	3.6439	0.000126152	III
ENSDARG00000058371	keratin 5	3.62868	1.77705e-05	III
ENSDARG00000039516	complement component 8, alpha polypeptide	3.62359	1.18028e-05	III
ENSDARG00000060953	similar to Hepatocyte cell adhesion molecule precursor (Protein hepaCAM)	3.62241	0.00682718	III
ENSDARG00000054448	similar to rCG33069	3.62241	0.00682718	III
ENSDARG00000014947	insulin-like growth factor binding protein 1a	3.62203	1.10768e-05	III
ENSDARG00000008921	acid phosphatase 5b, tartrate resistant	3.61933	0.000195853	III
ENSDARG00000058389	chemokine CCL-C5a	3.61839	3.20364e-05	III
ENSDARG00000090943	integral component of membrane	3.59489	7.49536e-05	III
ENSDARG00000097934	Hypothetical protein	3.57949	0.0078283	III
ENSDARG00000043850	finTRIM family, member 54	3.57948	0.000249848	III
ENSDARG00000001993	similar to myosin heavy chain; myosin, heavy polypeptide 1.2, skeletal muscle; myosin, heavy chain b; wu:fd14a01; novel protein similar to myosin heavy chain 4 (myhc4); similar to myosin, heavy polypeptide 2, fast muscle specific; zgc:66156; myosin heavy chain 4; myosin, heavy polypeptide 2, fast muscle specific; ns:zf-e68; myosin, heavy polypeptide 1.1, skeletal muscle	3.57447	3.72394e-05	III
ENSDARG00000020046	aryl hydrocarbon receptor 1a	3.57203	0.000159903	III
ENSDARG00000005419	interleukin 1, beta	3.55999	0.000100177	III
ENSDARG00000034705	parvalbumin 7	3.54877	0.00237878	III
ENSDARG00000069438	similar to Neuralized-like protein 1 (h-neuralized 1) (h-neu) (RING finger protein 67); si:dkey-82d4.3	3.53526	0.00895514	III
ENSDARG00000018406	Hypothetical protein	3.53211	0.000213931	III
ENSDARG00000016319	complement component 9	3.52432	1.37206e-05	III
ENSDARG00000054842	Hypothetical protein	3.50867	0.000253054	III
ENSDARG00000021004	endopeptidase inhibitor activity	3.50266	1.72462e-05	III
ENSDARG00000023587	zgc:123271; potassium channel activity	3.49857	4.23011e-05	III
ENSDARG00000070774	immunity-related GTPase family, f1	3.49558	0.000543566	III
ENSDARG00000039351	Hypothetical protein	3.49308	6.94668e-05	III
ENSDARG00000087143	serine-type endopeptidase inhibitor activity	3.49172	4.24785e-05	III
ENSDARG00000055592	calpain 2, (m/II) large subunit b	3.48485	0.000286159	III
ENSDARG00000043002	similar to fertilization envelope outer layer protein	3.48007	0.000490568	III
ENSDARG00000032571	cytokine receptor family member b8	3.46926	7.33006e-05	III
ENSDARG00000001354	solute carrier family 6 (neurotransmitter transporter, GABA), member 13 like	3.46837	0.000210846	III
ENSDARG00000043719	zgc:103710; endopeptidase inhibitor activity	3.468	2.75345e-05	III
ENSDARG00000045557	suppressor of cytokine signaling 2	3.44604	0.000197115	III
ENSDARG00000045089	similar to pentraxin	3.43571	2.93375e-05	III
ENSDARG00000091659	Hypothetical protein	3.43529	9.22141e-05	III
ENSDARG00000091601	monooxygenase activity	3.42175	0.0014054	III
ENSDARG00000087303	sequence-specific DNA binding transcription factor activity	3.41575	4.86741e-05	III
ENSDARG00000012044	Hypothetical protein	3.41457	0.000634832	III
ENSDARG00000017884	biglycan	3.41154	0.00104941	III
ENSDARG00000043313	ankyrin 2, neuronal	3.40615	0.00403284	III
ENSDARG00000096906	Hypothetical protein	3.40271	0.000488282	III
ENSDARG00000044685	nuclear receptor subfamily 0, group B, member 2a	3.39929	7.32091e-05	III
ENSDARG00000088119	Hypothetical protein	3.39066	9.60874e-05	III
ENSDARG00000054898	membrane-spanning 4-domains, subfamily A, member 17A.17	3.3875	4.50528e-05	III
ENSDARG00000089399	integral component of membrane	3.38593	4.24785e-05	III
ENSDARG00000005616	complement component bfb	3.38302	5.93299e-05	III
ENSDARG00000044161	similar to glutamate receptor, ionotropic, delta 1	3.38267	0.00792767	III
ENSDARG00000013422	solute carrier family 8 (sodium/calcium exchanger), member 1a	3.38267	0.00792767	III
ENSDARG00000089362	Hypothetical protein	3.37794	0.000321447	III
ENSDARG00000012609	hemopexin	3.37665	3.36607e-05	III
ENSDARG00000075962	wu:fk86g11; similar to netrin G1	3.36659	0.000143876	III
ENSDARG00000091116	Hypothetical protein	3.34578	0.00109642	III
ENSDARG00000075827	coagulation factor VIIi	3.3449	0.00505136	III
ENSDARG00000039832	glutathione S-transferase, alpha-like; zgc:173962; zgc:173961	3.3449	0.00505136	III
ENSDARG00000002847	Hypothetical protein	3.3449	0.00505136	III
ENSDARG00000094415	transferase activity, transferring hexosyl groups	3.3449	0.00505136	III
ENSDARG00000004141	Hypothetical protein	3.33337	9.60874e-05	III
ENSDARG00000068503	Putative globoside alpha-1,3-N-acetylgalactosaminyltransferase 1, like 4	3.32309	5.19422e-05	III
ENSDARG00000010312	ceruloplasmin	3.32228	4.24785e-05	III
ENSDARG00000054202	hexose-binding lectin 4	3.32172	0.000533909	III
ENSDARG00000016290	Hypothetical protein	3.32047	4.80291e-05	III
ENSDARG00000074094	transglutaminase 2b; similar to transglutaminase 2b; hypothetical protein LOC100149033	3.32008	0.000136803	III
ENSDARG00000040431	zgc:194733; cytochrome P450	3.31327	0.00564402	III
ENSDARG00000017193	novel protein similar to vertebrate calponin, basic, smooth muscle family	3.31038	0.00100794	III
ENSDARG00000075698	similar to NTPase, KAP family P-loop domain containing 1	3.3017	0.000375642	III
ENSDARG00000059361	solute carrier family 39 (zinc transporter), member 4	3.29985	0.00160543	III
ENSDARG00000015506	similar to kruppel-like factor 5	3.29197	0.00237878	III
ENSDARG00000062552	zgc:153784; angiogenesis	3.29197	0.00237878	III
ENSDARG00000033845	similar to novel immunoglobulin domain containing protein	3.28534	0.0014054	III
ENSDARG00000009131	solute carrier family 10 (sodium/bile acid cotransporter family), member 4	3.28534	0.0014054	III
ENSDARG00000007086	aquaporin 10	3.2832	8.9266e-05	III
ENSDARG00000063518	Hypothetical protein	3.28161	0.000131308	III
ENSDARG00000078918	catechol-O-methyltransferase domain containing 1	3.28145	0.000523298	III
ENSDARG00000058475	similar to MGC83537 protein; ribonuclease activity	3.27644	0.00177337	III
ENSDARG00000005232	coiled-coil domain containing 85C, a	3.27391	0.00115577	III
ENSDARG00000093303	response to biotic stimulus	3.27076	0.000104024	III
ENSDARG00000087059	Hypothetical protein	3.26455	0.0026406	III
ENSDARG00000030893	Hypothetical protein	3.26362	7.0868e-05	III
ENSDARG00000038424	similar to complement C4-2	3.25737	6.38211e-05	III
ENSDARG00000012353	vasoactive intestinal peptide receptor 2; similar to vasoactive intestinal peptide receptor 2	3.24786	0.00719931	III
ENSDARG00000031046	nuclear receptor subfamily 1, group H, member 5	3.24779	0.000429481	III
ENSDARG00000095048	Hypothetical protein	3.24655	0.00012197	III
ENSDARG00000089722	Hypothetical protein	3.24557	0.000223428	III
ENSDARG00000061848	eye development	3.24359	0.00166062	III
ENSDARG00000055874	zgc:85981; metallocarboxypeptidase activity	3.2366	0.00293112	III
ENSDARG00000027777	similar to Tumor necrosis factor, alpha-induced protein 3 (Putative DNA-binding protein A20) (Zinc finger protein A20)	3.23649	0.0013597	III
ENSDARG00000043180	glycerol-3-phosphate dehydrogenase 1b	3.22622	9.73229e-05	III
ENSDARG00000077169	similar to putative transmembrane protein TA-2	3.22492	0.000649807	III
ENSDARG00000008969	fibrinogen, B beta polypeptide	3.22417	7.161e-05	III
ENSDARG00000026049	similar to MxG protein; myxovirus (influenza virus) resistance F	3.22226	0.00180618	III
ENSDARG00000037191	similar to Transthyretin (prealbumin, amyloidosis type I); transthyretin (prealbumin, amyloidosis type I)	3.22201	0.000623035	III
ENSDARG00000068220	hexose-binding lectin 3	3.22021	9.50113e-05	III
ENSDARG00000019660	G-protein coupled receptor activity	3.21097	0.00026509	III
ENSDARG00000068944	membrane-spanning 4-domains, subfamily A, member 17A.16	3.20865	0.000334561	III
ENSDARG00000069548	Hypothetical protein	3.19617	0.000298528	III
ENSDARG00000074390	integral component of membrane	3.19298	0.00108045	III
ENSDARG00000096037	Hypothetical protein	3.19097	0.000321447	III
ENSDARG00000094708	Hypothetical protein	3.18729	0.000596311	III
ENSDARG00000038372	Hypothetical protein	3.18391	0.000143876	III
ENSDARG00000018478	alanine-glyoxylate aminotransferase	3.17144	0.000108479	III
ENSDARG00000086583	Hypothetical protein	3.17076	9.50113e-05	III
ENSDARG00000041685	endopeptidase inhibitor activity	3.16966	0.000421483	III
ENSDARG00000087197	Hypothetical protein	3.1688	0.000182059	III
ENSDARG00000092404	hydrolase activity, hydrolyzing O-glycosyl compounds	3.16421	0.00013144	III
ENSDARG00000036833	uridine phosphorylase 2	3.15833	0.000235821	III
ENSDARG00000013252	similar to Tmc5 protein	3.15567	0.000195853	III
ENSDARG00000035544	alanine-glyoxylate aminotransferase 2-like 1	3.15294	0.000197482	III
ENSDARG00000086569	Hypothetical protein	3.14779	0.000741261	III
ENSDARG00000016771	transferrin-a; Rho-class glutathione S-transferase	3.14014	0.000108479	III
ENSDARG00000056762	Hypothetical protein	3.13801	0.000115767	III
ENSDARG00000016607	Hypothetical protein	3.13708	0.000267368	III
ENSDARG00000074258	Hypothetical protein	3.13637	0.00124337	III
ENSDARG00000070394	Hypothetical protein	3.13555	0.000286159	III
ENSDARG00000021250	Hypothetical protein	3.12903	0.000412773	III
ENSDARG00000090850	serine-type endopeptidase inhibitor activity	3.12088	0.000298528	III
ENSDARG00000054184	zgc:172052; similar to Zinc finger protein RFP (Ret finger protein) (Tripartite motif-containing protein 27) (RING finger protein 76)	3.11904	0.00455891	III
ENSDARG00000036830	keratin 15; type I cytokeratin, enveloping layer, like; si:dkeyp-113d7.7; type I cytokeratin, enveloping layer	3.11445	0.00023456	III
ENSDARG00000001776	similar to Stromal interaction molecule 2	3.11202	0.00173462	III
ENSDARG00000012694	complement component c3a; si:dkey-76b14.4	3.11166	0.000126676	III
ENSDARG00000038366	zgc:66268; monooxygenase activity	3.11128	0.000402952	III
ENSDARG00000090615	Hypothetical protein	3.11057	0.0028286	III
ENSDARG00000069293	si:ch73-252g14.4; cysteine-type endopeptidase inhibitor activity	3.10229	0.000163368	III
ENSDARG00000058675	Hypothetical protein	3.10048	0.000889932	III
ENSDARG00000070420	cytochrome P450, family 24, subfamily A, polypeptide 1, like	3.0998	0.000524359	III
ENSDARG00000086717	Hypothetical protein	3.09777	0.000169321	III
ENSDARG00000015866	zgc:193613; apolipoprotein A-II, apoa2	3.0936	0.000139214	III
ENSDARG00000071377	similar to 11-beta-hydroxysteroid dehydrogenase type 3; hydroxysteroid (11-beta) dehydrogenase 3	3.07735	0.000218509	III
ENSDARG00000077875	transporter activity	3.07423	0.000472645	III
ENSDARG00000091222	integral component of membrane	3.07276	0.000623054	III
ENSDARG00000002986	Hypothetical protein	3.07082	0.000296662	III
ENSDARG00000069095	novel protein similar to glutaminase (gls)	3.07028	0.00187148	III
ENSDARG00000062549	aminocarboxymuconate semialdehyde decarboxylase	3.06967	0.000471831	III
ENSDARG00000078178	ADP-ribosyltransferase 4 (Dombrock blood group)	3.06621	0.000997861	III
ENSDARG00000036820	monoglyceride lipase	3.06445	0.000565882	III
ENSDARG00000044086	Hypothetical protein	3.06058	0.000388513	III
ENSDARG00000056324	Hypothetical protein	3.05848	0.00155288	III
ENSDARG00000062788	Hypothetical protein	3.05732	0.00121844	III
ENSDARG00000004618	zgc:101111; SNAP receptor activity	3.05495	0.00301287	III
ENSDARG00000055278	zgc:158446; complement factor B	3.05122	0.000179063	III
ENSDARG00000039095	NK2 transcription factor related 3	3.04817	0.00272427	III
ENSDARG00000012833	Hypothetical protein	3.04662	0.00473456	III
ENSDARG00000058327	sialidase 3.3; Neu3.5; sialidase 3.2	3.04397	0.000533999	III
ENSDARG00000019945	zgc:165626; phosphoprotein phosphatase activity	3.04253	0.00124159	III
ENSDARG00000003635	zgc:101757; ATP hydrolysis coupled proton transport	3.03874	0.000412773	III
ENSDARG00000071592	zgc:158752; transporter activity	3.03796	0.000314073	III
ENSDARG00000069439	similar to prostaglandin H2 D-isomerase	3.03329	0.00331119	III
ENSDARG00000052322	toll-like receptor 5b	3.02501	0.00113533	III
ENSDARG00000088641	Hypothetical protein	3.02413	0.00635494	III
ENSDARG00000075521	similar to carboxypeptidase Z	3.02413	0.00635494	III
ENSDARG00000056615	cytochrome b-245, beta polypeptide (chronic granulomatous disease)	3.01867	0.00199621	III
ENSDARG00000086300	Hypothetical protein	3.01867	0.00199621	III
ENSDARG00000013685	similar to coxsackie virus and adenovirus receptor	3.0087	0.003191	III
ENSDARG00000079553	Hypothetical protein	3.00657	0.00267027	III
ENSDARG00000076381	similar to Tricarboxylate transport protein, mitochondrial precursor (Citrate transport protein) (CTP) (Tricarboxylate carrier protein) (Solute carrier family 25 member 1)	2.99682	0.00066157	III
ENSDARG00000006215	aldo-keto reductase family 1, member B1 (aldose reductase)	2.99021	0.000399912	III
ENSDARG00000053570	pyrimidinergic receptor P2Y, G-protein coupled, 4-like; similar to pyrimidinergic receptor P2Y, G-protein coupled, 4-like	2.99017	0.00578703	III
ENSDARG00000019396	zgc:92849; GTPase activity	2.99017	0.00578703	III
ENSDARG00000040301	leucine rich repeat containing 20	2.98713	0.00177337	III
ENSDARG00000040608	similar to Beta-1,3-galactosyl-O-glycosyl-glycoprotein beta-1,6-N-acetylglucosaminyltransferase 7	2.98616	0.000840187	III
ENSDARG00000045141	aquaporin 8a	2.98	0.000412773	III
ENSDARG00000095590	cysteine-type endopeptidase inhibitor activity	2.9764	0.00141761	III
ENSDARG00000011693	Hypothetical protein	2.9764	0.00141761	III
ENSDARG00000002968	apobec1 complementation factor	2.97505	0.000298528	III
ENSDARG00000044387	Putative claudin 2	2.97493	0.00177337	III
ENSDARG00000090722	Hypothetical protein	2.96719	0.00033596	III
ENSDARG00000024032	coagulation factor C homolog, cochlin (Limulus polyphemus)	2.96695	0.00041043	III
ENSDARG00000089177	monooxygenase activity	2.96399	0.00169127	III
ENSDARG00000097725	pathogenesis	2.96282	0.000803744	III
ENSDARG00000091834	Hypothetical protein	2.9623	0.000418978	III
ENSDARG00000020994	Hypothetical protein	2.95946	0.00108265	III
ENSDARG00000077866	nitric oxide synthase trafficker	2.95602	0.00275236	III
ENSDARG00000062430	glycerol-3-phosphate dehydrogenase 2 (mitochondrial)	2.95457	0.000659122	III
ENSDARG00000075045	chemokine CXCL-C1c	2.95368	0.00053633	III
ENSDARG00000005966	transporter activity	2.95362	0.00300566	III
ENSDARG00000007024	urate oxidase	2.95009	0.000527335	III
ENSDARG00000022631	cytochrome P450, family 2, subfamily J, polypeptide 22	2.94728	0.000636155	III
ENSDARG00000042939	zgc:64187; signal transducer activity	2.94505	0.00068535	III
ENSDARG00000054239	ghrelin/obestatin preprohormone	2.93808	0.00589496	III
ENSDARG00000023151	uncoupling protein 4	2.93714	0.000321447	III
ENSDARG00000041569	Hypothetical protein	2.93357	0.000522441	III
ENSDARG00000022767	si:ch211-219i10.1; lipid transporter activity	2.93254	0.000321447	III
ENSDARG00000036588	zgc:64115; positive regulation of T cell mediated cytotoxicity	2.92606	0.000381202	III
ENSDARG00000039064	ST3 beta-galactoside alpha-2,3-sialyltransferase 5, like	2.92568	0.000539616	III
ENSDARG00000076233	Hypothetical protein	2.92397	0.00186986	III
ENSDARG00000075761	Hypothetical protein	2.92207	0.000412773	III
ENSDARG00000005335	zgc:66036; selenium compound metabolic process	2.92024	0.000741261	III
ENSDARG00000046012	zgc:113362; polysaccharide biosynthetic process	2.91966	0.000551921	III
ENSDARG00000075719	Hypothetical protein	2.91766	0.0026518	III
ENSDARG00000076294	hydrolase activity, hydrolyzing O-glycosyl compounds	2.91377	0.000976702	III
ENSDARG00000074570	transport	2.91326	0.00195509	III
ENSDARG00000073704	Hypothetical protein	2.9128	0.00285115	III
ENSDARG00000038489	UDP-GlcNAc:betaGal beta-1,3-N-acetylglucosaminyltransferase 7	2.90717	0.00336018	III
ENSDARG00000031757	Hypothetical protein	2.90556	0.000543566	III
ENSDARG00000043395	similar to MGC97606 protein	2.90522	0.00108265	III
ENSDARG00000060181	zgc:163027; transporter activity	2.90302	0.000587664	III
ENSDARG00000062632	leukocyte migration involved in inflammatory response	2.90112	0.00792767	III
ENSDARG00000037281	fibrinogen, gamma polypeptide	2.89622	0.000393286	III
ENSDARG00000058458	zgc:101876; monooxygenase activity	2.89604	0.00545794	III
ENSDARG00000089310	vitamin D binding	2.89215	0.000821784	III
ENSDARG00000070078	Hypothetical protein	2.89143	0.000623035	III
ENSDARG00000035832	similar to Peptide Y	2.89034	0.00194169	III
ENSDARG00000078023	Hypothetical protein	2.88884	0.00297613	III
ENSDARG00000040295	zgc:194131; apolipoprotein Eb	2.88747	0.000412773	III
ENSDARG00000036851	Hypothetical protein	2.88693	0.000587664	III
ENSDARG00000059002	Hypothetical protein	2.88503	0.000561892	III
ENSDARG00000029738	fibulin 1	2.88475	0.00721068	III
ENSDARG00000059396	Hypothetical protein	2.88475	0.00721068	III
ENSDARG00000088993	Hypothetical protein	2.88339	0.00508007	III
ENSDARG00000029381	zgc:103715; aldehyde dehydrogenase [NAD(P)+] activity	2.88189	0.000719172	III
ENSDARG00000039517	complement component 8, beta polypeptide	2.87978	0.000650973	III
ENSDARG00000014320	similar to membrane guanylyl cyclase	2.8793	0.00114601	III
ENSDARG00000001870	ATPase, Na+/K+ transporting, alpha 1a.4 polypeptide; ATPase, Na+/K+ transporting, alpha 1a.3 polypeptide	2.87505	0.000548259	III
ENSDARG00000029388	Hypothetical protein	2.87066	0.000548155	III
ENSDARG00000032206	cystathionase (cystathionine gamma-lyase); cystathionase (cystathionine gamma-lyase), like	2.87035	0.00120561	III
ENSDARG00000069199	Hypothetical protein	2.87017	0.00873959	III
ENSDARG00000025903	zgc:92326; lectin, galactoside-binding, soluble, 9 (galectin 9)-like 1	2.87017	0.00873959	III
ENSDARG00000089534	Hypothetical protein	2.86952	0.00068535	III
ENSDARG00000071871	Hypothetical protein	2.86945	0.00130813	III
ENSDARG00000058603	junctophilin 1a; similar to junctophilin 1	2.8649	0.0013836	III
ENSDARG00000022165	Hypothetical protein	2.86284	0.000561892	III
ENSDARG00000025559	Hypothetical protein	2.8614	0.00551074	III
ENSDARG00000077982	E74-like factor 3 (ets domain transcription factor, epithelial-specific )	2.86061	0.0014054	III
ENSDARG00000044125	Hypothetical protein	2.85983	0.000819286	III
ENSDARG00000015985	ATP-binding cassette, sub-family C (CFTR/MRP), member 9	2.85733	0.00786052	III
ENSDARG00000005271	similar to zinc finger CCCH-type containing 12A	2.85733	0.00786052	III
ENSDARG00000090889	Hypothetical protein	2.85713	0.000667676	III
ENSDARG00000088366	Hypothetical protein	2.85629	0.00278867	III
ENSDARG00000096938	Hypothetical protein	2.85171	0.0014001	III
ENSDARG00000004869	proenkephalin-like	2.84723	0.00258042	III
ENSDARG00000094012	Hypothetical protein	2.83976	0.00240273	III
ENSDARG00000055365	Hypothetical protein	2.83854	0.00975126	III
ENSDARG00000028478	similar to Methyltransferase-like protein 7A precursor (Protein AAM-B); zgc:153889	2.83854	0.00975126	III
ENSDARG00000076045	Hypothetical protein	2.83577	0.00141296	III
ENSDARG00000055705	coagulation factor V	2.83568	0.000561892	III
ENSDARG00000052271	solute carrier family 22 (organic cation transporter), member 18	2.83465	0.000919749	III
ENSDARG00000030722	xin actin-binding repeat containing 1	2.83234	0.0055609	III
ENSDARG00000094489	Hypothetical protein	2.82938	0.00862569	III
ENSDARG00000035256	Hypothetical protein	2.82844	0.00150852	III
ENSDARG00000068478	glutathione peroxidase 4a	2.82803	0.000555017	III
ENSDARG00000094579	Hypothetical protein	2.8219	0.00464432	III
ENSDARG00000095050	Hypothetical protein	2.81046	0.00064654	III
ENSDARG00000015247	copper ion binding	2.80853	0.00283652	III
ENSDARG00000075800	zgc:193500; calcium ion binding	2.80778	0.0015291	III
ENSDARG00000067806	Hypothetical protein	2.80744	0.000731109	III
ENSDARG00000037679	Hypothetical protein	2.80476	0.00209771	III
ENSDARG00000074322	similar to Tiarin	2.8013	0.00471369	III
ENSDARG00000074698	similar to serine dehydratase-like	2.79994	0.00108893	III
ENSDARG00000079543	dihydropyrimidinase	2.79876	0.00421601	III
ENSDARG00000002917	si:dkey-102c8.6; glutaminase activity	2.79732	0.00167192	III
ENSDARG00000088172	Hypothetical protein	2.79671	0.00848181	III
ENSDARG00000019202	LIM domain binding 3b	2.79671	0.00848181	III
ENSDARG00000087194	Hypothetical protein	2.79377	0.00217359	III
ENSDARG00000038703	hexokinase domain containing 1	2.79162	0.000937366	III
ENSDARG00000018621	similar to solute carrier family 6, member 19; zgc:162095	2.77915	0.000821784	III
ENSDARG00000004060	basic helix-loop-helix family, member e40	2.77787	0.000905993	III
ENSDARG00000037533	meprin A, beta	2.77214	0.000744045	III
ENSDARG00000020741	fibrinogen alpha chain	2.76995	0.000694253	III
ENSDARG00000086905	integral component of membrane	2.76926	0.00714159	III
ENSDARG00000093857	GTP binding	2.76743	0.00473887	III
ENSDARG00000020149	similar to acyl-Coenzyme A oxidase-like	2.76743	0.00473887	III
ENSDARG00000089345	Hypothetical protein	2.76712	0.00455925	III
ENSDARG00000017261	glycerophosphodiester phosphodiesterase domain containing 1	2.76541	0.000892326	III
ENSDARG00000029493	Hypothetical protein	2.75016	0.001532	III
ENSDARG00000018971	UDP-GlcNAc:betaGal beta-1,3-N-acetylglucosaminyltransferase 5	2.74985	0.00601768	III
ENSDARG00000004402	ELOVL family member 6, elongation of long chain fatty acids (yeast)	2.7476	0.00766479	III
ENSDARG00000092890	Hypothetical protein	2.7476	0.00766479	III
ENSDARG00000091800	Hypothetical protein	2.7476	0.00766479	III
ENSDARG00000091434	Hypothetical protein	2.74732	0.00167192	III
ENSDARG00000058666	Hypothetical protein	2.74677	0.00140392	III
ENSDARG00000019260	retinol dehydrogenase 1, like	2.74666	0.000983232	III
ENSDARG00000074827	Hypothetical protein	2.74614	0.00831026	III
ENSDARG00000061383	zgc:158410; serine-type endopeptidase inhibitor activity	2.7461	0.000905993	III
ENSDARG00000006207	glutathione peroxidase 1b	2.74598	0.000904084	III
ENSDARG00000029476	low density lipoprotein receptor	2.74548	0.0013824	III
ENSDARG00000013525	Hypothetical protein	2.74343	0.001102	III
ENSDARG00000086391	angiogenesis	2.73709	0.00507187	III
ENSDARG00000074740	Hypothetical protein	2.73055	0.0026406	III
ENSDARG00000037873	cytochrome P450, family 3, subfamily c, polypeptide 1 like, 2	2.72965	0.00150274	III
ENSDARG00000053845	hypothetical LOC100007888; si:rp71-1g18.10	2.72637	0.00488929	III
ENSDARG00000006811	sulfotransferase family 1, cytosolic sulfotransferase 6	2.72564	0.00136302	III
ENSDARG00000087099	Hypothetical protein	2.72194	0.00902689	III
ENSDARG00000016483	Hypothetical protein	2.72076	0.0013836	III
ENSDARG00000031413	Hypothetical protein	2.72004	0.00139781	III
ENSDARG00000094438	Hypothetical protein	2.7189	0.0010111	III
ENSDARG00000033160	nuclear receptor subfamily 1, group d, member 1; nuclear receptor subfamily 1, group D, member 2b	2.71835	0.00132889	III
ENSDARG00000000241	solute carrier family 40 (iron-regulated transporter), member 1	2.71789	0.0014054	III
ENSDARG00000055240	xanthine dehydrogenase	2.71723	0.00133595	III
ENSDARG00000038199	cytidine deaminase	2.7145	0.00254343	III
ENSDARG00000060837	Hypothetical protein	2.71371	0.00123094	III
ENSDARG00000015575	cytochrome P450, family 3, subfamily c, polypeptide 1	2.71183	0.00109162	III
ENSDARG00000068387	neurotransmitter:sodium symporter activity	2.71147	0.0025982	III
ENSDARG00000056314	sb:cb37; similar to Alpha-2-macroglobulin precursor (Alpha-2-M); alpha-2 macroglobulin-like	2.70825	0.00806371	III
ENSDARG00000036846	Hypothetical protein	2.70425	0.00134861	III
ENSDARG00000044441	Hypothetical protein	2.70366	0.00108893	III
ENSDARG00000071012	similar to Ifit2 protein	2.7019	0.00298525	III
ENSDARG00000036942	glycerol-3-phosphate dehydrogenase 1 (soluble)	2.69732	0.00141761	III
ENSDARG00000096762	Hypothetical protein	2.6963	0.00173462	III
ENSDARG00000089176	calcium ion binding	2.69432	0.00134391	III
ENSDARG00000051861	Hypothetical protein	2.69124	0.00135855	III
ENSDARG00000034862	coagulation factor VII	2.69116	0.0017607	III
ENSDARG00000054319	similar to Oxct1b protein; 3-oxoacid CoA transferase 1b	2.68733	0.0028286	III
ENSDARG00000077087	Hypothetical protein	2.685	0.00569384	III
ENSDARG00000006491	1-acylglycerol-3-phosphate O-acyltransferase 9, like	2.6818	0.00219782	III
ENSDARG00000091830	Hypothetical protein	2.68061	0.00962384	III
ENSDARG00000032630	nebulin	2.68061	0.00962384	III
ENSDARG00000068280	Hypothetical protein	2.68045	0.00742562	III
ENSDARG00000070398	interleukin 6 receptor	2.67682	0.00351212	III
ENSDARG00000096722	Hypothetical protein	2.6764	0.004767	III
ENSDARG00000087906	Hypothetical protein	2.67493	0.00188356	III
ENSDARG00000034588	sodium channel, voltage-gated, type IV, alpha, b	2.67402	0.00849449	III
ENSDARG00000079123	inhibitor of kappa light polypeptide gene enhancer in B-cells, kinase beta	2.67221	0.00519199	III
ENSDARG00000027088	prostaglandin D2 synthase	2.67094	0.00598919	III
ENSDARG00000076900	hypothetical LOC558106	2.66918	0.00382323	III
ENSDARG00000017195	zgc:162905; negative regulation of transcription from RNA polymerase II promoter	2.66916	0.0073579	III
ENSDARG00000056200	novel protein similar to vertebrate ATP-binding cassette, sub-family B (MDR/TAP), member 9 (ABCB9)	2.66663	0.00365832	III
ENSDARG00000096533	Hypothetical protein	2.66601	0.00154202	III
ENSDARG00000086654	Hypothetical protein	2.6657	0.00135004	III
ENSDARG00000002394	similar to UDP glucuronosyltransferase 2 family, polypeptide B37	2.66472	0.00234076	III
ENSDARG00000017794	short chain dehydrogenase/reductase family 16C, member 5	2.66335	0.00130254	III
ENSDARG00000095807	Hypothetical protein	2.64423	0.00196822	III
ENSDARG00000008457	fatty acid amide hydrolase 2a	2.64351	0.00251184	III
ENSDARG00000036481	si:ch211-102c2.6; cobalamin metabolic process	2.6409	0.00141296	III
ENSDARG00000040898	Hypothetical protein	2.64017	0.0037298	III
ENSDARG00000040568	PDZ domain containing 3	2.63901	0.00267027	III
ENSDARG00000007988	mannan-binding lectin serine peptidase 2	2.63817	0.00201249	III
ENSDARG00000012076	apolipoprotein A-I	2.63702	0.00133595	III
ENSDARG00000030478	Hypothetical protein	2.63668	0.00150852	III
ENSDARG00000068515	zgc:92707; transferase activity, transferring hexosyl groups	2.63484	0.00136302	III
ENSDARG00000089507	carbohydrate metabolic process	2.63456	0.00975126	III
ENSDARG00000095863	Hypothetical protein	2.63065	0.00141296	III
ENSDARG00000063481	GTP binding	2.63064	0.00414263	III
ENSDARG00000086645	sulfotransferase activity	2.62953	0.00597018	III
ENSDARG00000069043	Hypothetical protein	2.6288	0.00633353	III
ENSDARG00000006677	receptor (TNFRSF)-interacting serine-threonine kinase 1, like	2.62681	0.00806477	III
ENSDARG00000022183	zgc:92254; glutathione transferase activity	2.61766	0.00409784	III
ENSDARG00000094496	Hypothetical protein	2.61636	0.00150852	III
ENSDARG00000057571	phosphoglycerate mutase 2 (muscle)	2.61564	0.00667486	III
ENSDARG00000079443	vasoactive intestinal polypeptide type II	2.61564	0.00667486	III
ENSDARG00000043196	ribonuclease like 2	2.61554	0.00167907	III
ENSDARG00000045230	zgc:92631; cytochrome-c oxidase activity	2.61077	0.00193068	III
ENSDARG00000060153	similar to GDH/6PGL endoplasmic bifunctional protein precursor	2.60882	0.0017254	III
ENSDARG00000077960	similar to serine (or cysteine) proteinase inhibitor, clade A (alpha-1 antiproteinase, antitrypsin), member 9	2.60755	0.00744706	III
ENSDARG00000045708	adrenomedullin 2	2.60577	0.00391327	III
ENSDARG00000062998	peptidoglycan recognition protein 2	2.60314	0.00307096	III
ENSDARG00000076270	metalloendopeptidase activity	2.59619	0.00310109	III
ENSDARG00000074660	Hypothetical protein	2.59608	0.00449327	III
ENSDARG00000069841	Hypothetical protein	2.59595	0.0024361	III
ENSDARG00000042920	si:dkey-236e20.2; si:dkey-236e20.3; sulfotransferase family 3, cytosolic sulfotransferase 2; zgc:113317	2.59349	0.0078128	III
ENSDARG00000005481	nuclear factor of kappa light polypeptide gene enhancer in B-cells inhibitor, alpha a	2.59275	0.00278867	III
ENSDARG00000045889	Hypothetical protein	2.59265	0.00247558	III
ENSDARG00000039243	Hypothetical protein	2.58961	0.00282926	III
ENSDARG00000077891	hedgehog receptor activity	2.58916	0.00201663	III
ENSDARG00000093774	transporter activity	2.58661	0.00346251	III
ENSDARG00000090814	Hypothetical protein	2.58483	0.00732336	III
ENSDARG00000052336	OCIA domain containing 2	2.58358	0.00826769	III
ENSDARG00000093199	endopeptidase inhibitor activity	2.5835	0.00490929	III
ENSDARG00000091801	Hypothetical protein	2.57934	0.00525264	III
ENSDARG00000010130	similar to Sphingomyelin phosphodiesterase, acid-like 3B	2.57764	0.00569384	III
ENSDARG00000060315	similar to RAB GTPase activating protein 1-like	2.57749	0.00367525	III
ENSDARG00000070214	Hypothetical protein	2.57516	0.00356231	III
ENSDARG00000044566	fatty acid binding protein 6, ileal (gastrotropin)	2.5739	0.00183866	III
ENSDARG00000056587	similar to cytochrome P450 2R1	2.57385	0.00272427	III
ENSDARG00000058462	Hypothetical protein	2.56852	0.00192517	III
ENSDARG00000089043	Hypothetical protein	2.56849	0.00870441	III
ENSDARG00000013926	solute carrier family 16 (monocarboxylic acid transporters), member 9a	2.5673	0.00201663	III
ENSDARG00000009123	similar to P-selectin precursor (Granule membrane protein 140) (GMP-140) (PADGEM) (Leukocyte-endothelial cell adhesion molecule 3) (LECAM3) (CD62P antigen); si:ch211-260g14.8	2.56495	0.00858078	III
ENSDARG00000036900	similar to complement control protein factor I-B	2.55829	0.00239845	III
ENSDARG00000052690	arrestin domain containing 3	2.55718	0.00250367	III
ENSDARG00000075168	similar to Aminopeptidase N (rAPN) (Alanyl aminopeptidase) (Microsomal aminopeptidase) (Aminopeptidase M) (APM) (Kidney Zn peptidase) (KZP) (CD13 antigen); zgc:136771	2.5555	0.00250367	III
ENSDARG00000061858	Hypothetical protein	2.55457	0.00203985	III
ENSDARG00000020944	ezrin like	2.55371	0.00224723	III
ENSDARG00000055897	Hypothetical protein	2.55354	0.00392951	III
ENSDARG00000027199	MAD homolog 1 (Drosophila)	2.55324	0.00922852	III
ENSDARG00000092786	Hypothetical protein	2.55285	0.00500959	III
ENSDARG00000076487	zgc:103585	2.55264	0.00333469	III
ENSDARG00000027065	zgc:165543; similar to Sodium-coupled neutral amino acid transporter 3 (Na(+)-coupled neutral amino acid transporter 3) (System N amino acid transporter 1) (N-system amino acid transporter 1) (Solute carrier family 38 member 3)	2.54797	0.00883796	III
ENSDARG00000033144	proteasome activator subunit 2	2.54548	0.00340831	III
ENSDARG00000022309	desmoplakin a	2.54507	0.00219782	III
ENSDARG00000037121	Hypothetical protein	2.54503	0.00336954	III
ENSDARG00000061921	novel protein similar to vertebrate glycolipid transfer protein (GLTP)	2.54427	0.00569384	III
ENSDARG00000078425	similar to Ornithine aminotransferase, mitochondrial precursor (Ornithine--oxo-acid aminotransferase)	2.54221	0.00503283	III
ENSDARG00000005704	EPS8-like 3	2.53996	0.00277469	III
ENSDARG00000071235	similar to Sodium- and chloride-dependent creatine transporter 1 (CT1) (Creatine transporter 1) (Solute carrier family 6 member 8)	2.53584	0.00957241	III
ENSDARG00000009430	transmembrane protein 30C	2.52958	0.0030361	III
ENSDARG00000039605	methionine adenosyltransferase I, alpha	2.52733	0.00231251	III
ENSDARG00000063292	Hypothetical protein	2.52455	0.00464432	III
ENSDARG00000058053	Hypothetical protein	2.52448	0.00240383	III
ENSDARG00000011144	zgc:112309; calcium ion binding	2.52422	0.00429652	III
ENSDARG00000023287	hydroxysteroid (17-beta) dehydrogenase 3	2.52106	0.00999478	III
ENSDARG00000086370	Hypothetical protein	2.51999	0.00226992	III
ENSDARG00000096445	actin binding	2.51986	0.00240622	III
ENSDARG00000024865	Down syndrome cell adhesion molecule	2.51902	0.00914673	III
ENSDARG00000059993	Hypothetical protein	2.51429	0.00382862	III
ENSDARG00000002165	proteasome activator subunit 1	2.51381	0.00352154	III
ENSDARG00000014646	zgc:113006; copper ion binding	2.51101	0.00265352	III
ENSDARG00000079361	ATP-binding cassette, sub-family G (WHITE), member 2b	2.50912	0.00336954	III
ENSDARG00000095633	Hypothetical protein	2.50755	0.00276328	III
ENSDARG00000001303	proteasome (prosome, macropain) subunit, beta type, 8	2.50748	0.00460747	III
ENSDARG00000034403	similar to putative galactose-binding protein; wu:fc30h09; zgc:173443; zgc:174237; zgc:136254; zgc:158494	2.50148	0.00408887	III
ENSDARG00000057706	novel protein similar to vertebrate transmembrane 4 L six family member 4 (TM4SF4)	2.49794	0.00336018	III
ENSDARG00000095464	Hypothetical protein	2.49537	0.00517874	III
ENSDARG00000008396	finTRIM family, member 24	2.49365	0.00380635	III
ENSDARG00000056144	Hypothetical protein	2.49326	0.00737242	III
ENSDARG00000074771	Hypothetical protein	2.49216	0.00982645	III
ENSDARG00000079271	dicarbonyl/L-xylulose reductase	2.48396	0.00508098	III
ENSDARG00000041554	Hypothetical protein	2.48391	0.00719931	III
ENSDARG00000018846	diacylglycerol O-acyltransferase 2	2.48369	0.00308507	III
ENSDARG00000075766	saccharopine dehydrogenase a	2.48174	0.00403284	III
ENSDARG00000079560	protein tyrosine phosphatase activity	2.48136	0.00364561	III
ENSDARG00000027807	similar to Tyrosine-protein kinase FRK (FYN-related kinase) (Nuclear tyrosine protein kinase RAK)	2.47909	0.00380635	III
ENSDARG00000039752	similar to GTPase, IMAP family member 9	2.47471	0.00740768	III
ENSDARG00000076271	microsomal triglyceride transfer protein	2.4735	0.00418221	III
ENSDARG00000056196	solute carrier family 2 (facilitated glucose transporter), member 2	2.47334	0.00340831	III
ENSDARG00000074183	similar to Diacylglycerol kinase delta (Diglyceride kinase delta) (DGK-delta) (DAG kinase delta) (130 kDa diacylglycerol kinase)	2.47295	0.0075258	III
ENSDARG00000034273	secreted immunoglobulin domain 4	2.47125	0.003191	III
ENSDARG00000005112	cadherin 17, LI cadherin (liver-intestine)	2.47095	0.00296546	III
ENSDARG00000087359	endopeptidase inhibitor activity	2.47029	0.00355842	III
ENSDARG00000042953	cytochrome P450, family 2, subfamily J, polypeptide 30	2.46988	0.00692246	III
ENSDARG00000056379	si:ch211-154o6.6; carbohydrate binding	2.46617	0.00372491	III
ENSDARG00000041083	si:ch211-200o3.4; proteolysis	2.46615	0.00306422	III
ENSDARG00000090185	serine-type endopeptidase inhibitor activity	2.46334	0.00336018	III
ENSDARG00000058999	caudal type homeobox 1 b	2.46258	0.00577416	III
ENSDARG00000078579	zgc:175280; amino acid transmembrane transport	2.46135	0.00336018	III
ENSDARG00000092119	Hypothetical protein	2.46035	0.00742438	III
ENSDARG00000091916	Hypothetical protein	2.45926	0.00545794	III
ENSDARG00000033802	iron ion binding	2.4551	0.00786052	III
ENSDARG00000060542	similar to leucine-rich repeat-containing G protein-coupled receptor 4	2.45181	0.00500959	III
ENSDARG00000059049	zgc:174904; similar to C-type lectin domain family 4 member E (C-type lectin superfamily member 9) (Macrophage-inducible C-type lectin)	2.4515	0.00460747	III
ENSDARG00000042562	allantoicase	2.44947	0.00506895	III
ENSDARG00000020866	similar to Apolipoprotein A-IV	2.44943	0.00327812	III
ENSDARG00000079226	calcium ion binding	2.4491	0.00363358	III
ENSDARG00000009702	achaete-scute complex-like 1b (Drosophila)	2.44821	0.00857943	III
ENSDARG00000008553	zgc:136872; calcium-dependent cysteine-type endopeptidase activity	2.44456	0.00471369	III
ENSDARG00000026820	guanylyl cyclase 3	2.4439	0.00923701	III
ENSDARG00000042684	serine (or cysteine) proteinase inhibitor, clade C (antithrombin), member 1	2.44359	0.00352448	III
ENSDARG00000036239	glycine amidinotransferase (L-arginine:glycine amidinotransferase)	2.44355	0.00449696	III
ENSDARG00000002336	deltaC	2.43994	0.0048153	III
ENSDARG00000020952	N-acetylated alpha-linked acidic dipeptidase-like 1	2.43987	0.00526265	III
ENSDARG00000016081	claudin 10 like	2.43976	0.00367525	III
ENSDARG00000012829	N-acylsphingosine amidohydrolase 2	2.437	0.00369034	III
ENSDARG00000038439	fatty acid binding protein 10, liver basic	2.43087	0.00340831	III
ENSDARG00000075757	similar to interferon-inducible protein Gig2	2.42841	0.00982645	III
ENSDARG00000003615	si:dkey-31f5.1; secondary active sulfate transmembrane transporter activity	2.42834	0.00402881	III
ENSDARG00000006202	v-erb-b2 erythroblastic leukemia viral oncogene homolog 3a	2.42336	0.00693325	III
ENSDARG00000020956	zgc:77867; phosphoenolpyruvate carboxykinase activity	2.42231	0.00369034	III
ENSDARG00000039577	protein tyrosine kinase 2 beta, b	2.42212	0.00986824	III
ENSDARG00000025311	similar to CUB and zona pellucida-like domains 1	2.42028	0.00455925	III
ENSDARG00000087508	Hypothetical protein	2.41709	0.00582109	III
ENSDARG00000056781	Hypothetical protein	2.40804	0.00394348	III
ENSDARG00000045180	actin, alpha 2, smooth muscle, aorta	2.40682	0.00392951	III
ENSDARG00000033088	Hypothetical protein	2.40546	0.00551074	III
ENSDARG00000078297	similar to protein tyrosine phosphatase, receptor type, H	2.40543	0.00989299	III
ENSDARG00000091560	neurotransmitter:sodium symporter activity	2.40087	0.0042056	III
ENSDARG00000009160	kynurenine 3-monooxygenase	2.39632	0.0075258	III
ENSDARG00000093193	hydrolase activity, hydrolyzing O-glycosyl compounds	2.39539	0.00646042	III
ENSDARG00000039423	Hypothetical protein	2.39347	0.00471369	III
ENSDARG00000087126	calcium ion binding	2.39179	0.00494935	III
ENSDARG00000016918	angiotensin I converting enzyme (peptidyl-dipeptidase A) 2	2.39167	0.00401703	III
ENSDARG00000074852	Hypothetical protein	2.39031	0.00457548	III
ENSDARG00000004930	LIM domain only 7a	2.38943	0.00473456	III
ENSDARG00000054300	dehydrogenase/reductase (SDR family) member 1	2.38809	0.0055609	III
ENSDARG00000008637	microsomal triglyceride transfer protein	2.38801	0.00474624	III
ENSDARG00000028163	proteoglycan 4	2.38562	0.00519678	III
ENSDARG00000026236	Hypothetical protein	2.38489	0.00602061	III
ENSDARG00000041540	sulfotransferase family 1, cytosolic sulfotransferase 2	2.38317	0.00766479	III
ENSDARG00000015662	phospholipase A2, group XIIB	2.37657	0.00455096	III
ENSDARG00000057262	novel protein similar to vertebrate cytochrome P450, family 27, subfamily A, polypeptide 1 (CYP27A1)	2.3746	0.00996297	III
ENSDARG00000037067	Hypothetical protein	2.36859	0.00823677	III
ENSDARG00000055036	zgc:110377; serine-type endopeptidase inhibitor activity	2.36803	0.00545794	III
ENSDARG00000040747	Hypothetical protein	2.36796	0.00453197	III
ENSDARG00000056239	transmembrane protein 45B	2.36659	0.0055609	III
ENSDARG00000093078	Hypothetical protein	2.36524	0.00665271	III
ENSDARG00000036009	Hypothetical protein	2.36465	0.00569384	III
ENSDARG00000070047	regulator of G-protein signalling 4	2.36286	0.00719931	III
ENSDARG00000095939	cytokine activity	2.3598	0.00675484	III
ENSDARG00000018757	Hypothetical protein	2.35782	0.00858161	III
ENSDARG00000031715	Hypothetical protein	2.35523	0.00876048	III
ENSDARG00000071021	zgc:153748; sulfate assimilation	2.35472	0.00507658	III
ENSDARG00000055138	Hypothetical protein	2.35125	0.00893744	III
ENSDARG00000056045	similar to membrane guanylyl cyclase	2.35123	0.00694778	III
ENSDARG00000089023	Hypothetical protein	2.34792	0.00544041	III
ENSDARG00000036065	Hypothetical protein	2.34346	0.00947037	III
ENSDARG00000097160	Hypothetical protein	2.34275	0.00786052	III
ENSDARG00000089050	scavenger receptor activity	2.33908	0.00545794	III
ENSDARG00000029982	Hypothetical protein	2.33543	0.00973855	III
ENSDARG00000062077	similar to acyl-CoA synthetase bubblegum family member 1	2.33485	0.00806371	III
ENSDARG00000087856	Hypothetical protein	2.33377	0.00945056	III
ENSDARG00000058379	orthopedia homolog b	2.33005	0.00719931	III
ENSDARG00000019932	solute carrier family 5 (sodium/glucose cotransporter), member 11	2.32926	0.00766479	III
ENSDARG00000015065	wu:fi14a03; endopeptidase inhibitor activity	2.32635	0.00583177	III
ENSDARG00000042379	zgc:103681; integral component of membrane	2.31224	0.00806456	III
ENSDARG00000076448	serpin peptidase inhibitor, clade F , member 2, like	2.3105	0.00743429	III
ENSDARG00000080018	similar to novel kinesin motor domain containing protein	2.30759	0.00897211	III
ENSDARG00000036041	coagulation factor II (thrombin)	2.30385	0.00603359	III
ENSDARG00000056203	Hypothetical protein	2.30178	0.00848181	III
ENSDARG00000008697	Hypothetical protein	2.29457	0.00814955	III
ENSDARG00000031475	membrane protein, palmitoylated 1	2.29099	0.00692246	III
ENSDARG00000038367	similar to cytochrome P450, family 2, subfamily J, polypeptide 2; cytochrome P450 monooxygenase; similar to LOC562304 protein	2.28878	0.00831026	III
ENSDARG00000036463	claudin 15 like	2.28457	0.00848181	III
ENSDARG00000059729	transporter activity	2.28447	0.00777985	III
ENSDARG00000018178	phosphoglucomutase 2	2.28306	0.00998208	III
ENSDARG00000075159	Hypothetical protein	2.28273	0.00694364	III
ENSDARG00000039116	nuclear receptor subfamily 5, group A, member 5	2.28246	0.0078283	III
ENSDARG00000077691	si:ch211-221p4.4; transporter activity	2.27852	0.00765197	III
ENSDARG00000029018	cyclin-dependent kinase inhibitor 1b, like	2.27109	0.00947037	III
ENSDARG00000041960	similar to olfactomedin 4	2.27067	0.00810667	III
ENSDARG00000094380	Hypothetical protein	2.27028	0.00953085	III
ENSDARG00000075118	Hypothetical protein	2.26872	0.00682718	III
ENSDARG00000011371	Hypothetical protein	2.26837	0.00830931	III
ENSDARG00000042641	cytochrome P450, family 51	2.26796	0.00969907	III
ENSDARG00000015033	solute carrier family 23 (nucleobase transporters), member 1	2.26507	0.00972579	III
ENSDARG00000010936	Hypothetical protein	2.26452	0.00703877	III
ENSDARG00000018404	keratin 18	2.26329	0.00721068	III
ENSDARG00000042096	zgc:92732; glycine cleavage complex	2.25899	0.00997936	III
ENSDARG00000092155	lipid metabolic process	2.25823	0.0073579	III
ENSDARG00000060671	similar to Lactase-phlorizin hydrolase precursor (Lactase-glycosylceramidase)	2.2582	0.0080627	III
ENSDARG00000018351	zgc:56326	2.25809	0.00766479	III
ENSDARG00000023820	zgc:55420; iron ion binding	2.25781	0.00773497	III
ENSDARG00000033735	neutrophil cytosolic factor 1	2.25288	0.00964253	III
ENSDARG00000007682	pancreatic progenitor cell differentiation and proliferation factor a	2.25136	0.00766479	III
ENSDARG00000068586	calcium ion binding	2.25126	0.00823677	III
ENSDARG00000068374	Hypothetical protein	2.24376	0.00895514	III
ENSDARG00000076426	similar to desmoglein 2	2.23919	0.00969529	III
ENSDARG00000038153	lectin, galactoside-binding, soluble, 1 (galectin 1)-like 3	2.23501	0.00785867	III
ENSDARG00000079235	similar to Potential phospholipid-transporting ATPase ID (ATPase class I type 8B member 2)	2.23133	0.00825122	III
ENSDARG00000079420	dipeptidyl-peptidase 4; dpp4	2.23129	0.00866456	III
ENSDARG00000005652	si:dkey-164k19.1; mannosyl-oligosaccharide 1,2-alpha-mannosidase activity	2.23053	0.00999785	III
ENSDARG00000076838	apolipoprotein M	2.2299	0.00870441	III
ENSDARG00000060879	Hypothetical protein	2.22799	0.00971891	III
ENSDARG00000061994	similar to Acetyl-CoA carboxylase 2 (ACC-beta)	2.22785	0.00858078	III
ENSDARG00000022372	kininogen 1	2.22622	0.00876048	III
ENSDARG00000075016	novel protein similar to vertebrate apolipoprotein B (including Ag(x) antigen) (APOB)	2.22218	0.00969907	III
ENSDARG00000070038	retinol binding protein 2a, cellular	2.22212	0.00814955	III
ENSDARG00000097683	Hypothetical protein	2.18556	0.00978885	III
ENSDARG00000023111	plasminogen	2.1749	0.00989299	III
ENSDARG00000076241	Hypothetical protein	-2.35809	0.00551074	IV
ENSDARG00000029003	eukaryotic translation initiation factor 1A, X-linked, a	-2.3764	0.00509323	IV
ENSDARG00000092310	Hypothetical protein	-2.39674	0.00473456	IV
ENSDARG00000078430	receptor signaling protein activity	-2.43678	0.00673563	IV
ENSDARG00000073709	Hypothetical protein	-2.46559	0.00813472	IV
ENSDARG00000074731	serine-type endopeptidase inhibitor activity	-2.50296	0.00935309	IV
ENSDARG00000041799	connexin 43	-2.52038	0.00425862	IV
ENSDARG00000037618	Hypothetical protein	-2.52156	0.00793297	IV
ENSDARG00000011673	calcium ion binding	-2.54181	0.00922852	IV
ENSDARG00000074275	novel protein similar to vertebrate LIM and calponin homology domains 1 (LIMCH1)	-2.58914	0.00455891	IV
ENSDARG00000093612	Hypothetical protein	-2.5925	0.00494935	IV
ENSDARG00000077696	similar to CG14142 CG14142-PA	-2.60678	0.00795875	IV
ENSDARG00000015546	alkaline phosphatase	-2.62526	0.00367525	IV
ENSDARG00000074153	Hypothetical protein	-2.63916	0.00204514	IV
ENSDARG00000016699	transient receptor potential cation channel, subfamily A, member 1a	-2.64272	0.00545794	IV
ENSDARG00000076639	Hypothetical protein	-2.65469	0.00473887	IV
ENSDARG00000028173	solute carrier family 4, anion exchanger, member 2a	-2.65801	0.0042203	IV
ENSDARG00000088704	Hypothetical protein	-2.66116	0.00640566	IV
ENSDARG00000061804	Hypothetical protein	-2.68627	0.00152551	IV
ENSDARG00000071644	Hypothetical protein	-2.70542	0.00382229	IV
ENSDARG00000018345	Hypothetical protein	-2.71424	0.00382229	IV
ENSDARG00000073814	similar to Paired box protein Pax-1 (HUP48)	-2.75314	0.00866456	IV
ENSDARG00000093738	hormone activity	-2.76388	0.00167192	IV
ENSDARG00000015228	ERO1-like (S. cerevisiae)	-2.81012	0.00111232	IV
ENSDARG00000007808	zinc finger, DHHC domain containing 16	-2.84928	0.00147209	IV
ENSDARG00000087965	transmembrane signaling receptor activity	-2.86881	0.00253125	IV
ENSDARG00000068021	Hypothetical protein	-2.87227	0.00192517	IV
ENSDARG00000075265	Hypothetical protein	-2.91292	0.00773497	IV
ENSDARG00000077462	Hypothetical protein	-2.922	0.00196822	IV
ENSDARG00000034409	phosphoinositide-3-kinase, regulatory subunit, polypeptide 3 (p55, gamma)	-2.92264	0.000490568	IV
ENSDARG00000061142	Hypothetical protein	-2.92901	0.00457043	IV
ENSDARG00000069411	connexin 34.5	-2.95897	0.0020937	IV
ENSDARG00000061977	hypothetical LOC565051	-2.96688	0.0026967	IV
ENSDARG00000074909	zgc:110065; distal-less homeobox gene 2a	-2.97942	0.000522305	IV
ENSDARG00000089913	Hypothetical protein	-2.98029	0.00254343	IV
ENSDARG00000020265	angiopoietin-like 6	-2.99428	0.00781984	IV
ENSDARG00000020771	tenascin R (restrictin, janusin)	-3.0166	0.00719931	IV
ENSDARG00000090456	proteinaceous extracellular matrix	-3.04566	0.00358682	IV
ENSDARG00000004721	similar to membrane protein, palmitoylated 5 (MAGUK p55 subfamily member 5)	-3.08585	0.00719931	IV
ENSDARG00000091411	Hypothetical protein	-3.17449	0.000798144	IV
ENSDARG00000074366	G-protein coupled receptor activity	-3.22403	0.000412773	IV
ENSDARG00000057632	leucine rich repeat containing 67	-3.23504	0.00449696	IV
ENSDARG00000070991	similar to melanophilin b; melanophilin b	-3.27915	0.00237263	IV
ENSDARG00000031783	novel protein similar to vertebrate adenylate cyclase 8 (brain) (ADCY8)	-3.30198	0.000205095	IV
ENSDARG00000088396	GTPase activator activity	-3.31483	0.000223183	IV
ENSDARG00000090585	proteinaceous extracellular matrix	-3.32093	0.000323564	IV
ENSDARG00000037782	SRY-box containing gene 8	-3.32237	0.00109279	IV
ENSDARG00000070743	Hypothetical protein	-3.32669	0.000649739	IV
ENSDARG00000039065	similar to transient receptor potential cation channel, subfamily C, member 2	-3.35755	0.00895514	IV
ENSDARG00000076811	Hypothetical protein	-3.39694	0.0078283	IV
ENSDARG00000067859	subcommissural organ spondin	-3.41171	0.000161609	IV
ENSDARG00000075090	Hypothetical protein	-3.41828	0.000986377	IV
ENSDARG00000090935	Hypothetical protein	-3.51245	0.0023573	IV
ENSDARG00000056156	integral component of membrane	-3.51245	0.0023573	IV
ENSDARG00000017704	lrh1; nuclear receptor subfamily 5, group A, member 1a	-3.61303	0.00338561	IV
ENSDARG00000043357	transducin (beta)-like 2	-3.67842	0.00259314	IV
ENSDARG00000078285	novel protein similar to vertebrate inositide-3-kinase adaptor protein 1 (PIK3AP1)	-3.73761	1.69536e-05	IV
ENSDARG00000061131	Hypothetical protein	-3.78743	0.000247499	IV
ENSDARG00000006151	phosphodiesterase 11a, like	-3.85849	0.00136302	IV
ENSDARG00000090623	Hypothetical protein	-3.91293	0.000426415	IV
ENSDARG00000052433	Hypothetical protein	-3.91385	0.00108152	IV
ENSDARG00000010662	Hypothetical protein	-3.91562	0.00389038	IV
ENSDARG00000058873	protein tyrosine phosphatase activity	-3.92194	8.81025e-05	IV
ENSDARG00000038371	cytochrome P450, family 2, subfamily K, polypeptide 6	-3.93385	3.25408e-05	IV
ENSDARG00000078572	similar to Storkhead-box protein 2	-3.95861	0.00010645	IV
ENSDARG00000040039	pituitary tumor-transforming 1 interacting protein	-4.01403	2.47976e-06	IV
ENSDARG00000026398	similar to Membrane metallo-endopeptidase-like 1 (Membrane metallo-endopeptidase-like 2) (Neprilysin-2) (Neprilysin II) (NL2) (NEPII) (NEP2(m))	-4.0839	0.000188284	IV
ENSDARG00000029432	tryptophan hydroxylase 1 (tryptophan 5-monooxygenase) a	-4.12532	9.51414e-07	IV
ENSDARG00000041348	cytochrome P450, family 19, subfamily A, polypeptide 1a	-4.14239	4.23011e-05	IV
ENSDARG00000054741	protein kinase, cGMP-dependent, type II	-4.16263	0.000388513	IV
ENSDARG00000075899	G-protein coupled receptor activity	-4.1833	0.000109823	IV
ENSDARG00000016718	matrix metallopeptidase 11b (stromelysin 3)	-4.2239	9.212e-05	IV
ENSDARG00000054378	zgc:162999; poly(rC) binding protein 3	-4.25126	0.000247499	IV
ENSDARG00000005544	novel protein similar to vertebrate BTB (POZ) domain containing 3 (BTBD3)	-4.29043	3.20246e-06	IV
ENSDARG00000004111	estrogen receptor 1; A kinase (PRKA) anchor protein (gravin) 12	-4.29318	7.59974e-06	IV
ENSDARG00000089869	Hypothetical protein	-4.31407	0.00798803	IV
ENSDARG00000023546	potassium intermediate/small conductance calcium-activated channel, subfamily N, member 1; novel protein similar to vertebrate potassium intermediate/small conductance calcium-activated channel, subfamily N	-4.31442	1.65924e-05	IV
ENSDARG00000077090	si:dkey-183c2.4; si:ch211-127b11.1; receptor activity	-4.38768	4.00452e-05	IV
ENSDARG00000090043	Hypothetical protein	-4.39061	1.39439e-06	IV
ENSDARG00000069383	cyclic nucleotide-gated cation channel alpha-4-like	-4.4445	0.000472645	IV
ENSDARG00000063560	novel protein similar to vertebrate potassium channel, subfamily K, member 9 (KCNK9)	-4.55115	0.000286159	V
ENSDARG00000089782	Hypothetical protein	-4.62294	0.00310988	V
ENSDARG00000038119	Rho guanyl-nucleotide exchange factor activity	-4.62627	0.000195853	V
ENSDARG00000075126	Hypothetical protein	-4.66855	0.0025982	V
ENSDARG00000062228	adiponectin, C1Q and collagen domain containing, like 2	-4.79732	0.00150852	V
ENSDARG00000090473	integral component of membrane	-4.84844	3.2345e-06	V
ENSDARG00000088795	Hypothetical protein	-4.85662	1.11443e-05	V
ENSDARG00000089853	mitochondrial proton-transporting ATP synthase complex, coupling factor F(o)	-4.8772	0.00109279	V
ENSDARG00000054658	sodium-dependent phosphate transmembrane transporter activity	-4.8772	0.00109279	V
ENSDARG00000044480	Hypothetical protein	-4.90124	2.39499e-06	V
ENSDARG00000076214	Hypothetical protein	-4.95288	0.000794695	V
ENSDARG00000017466	neural cell adhesion molecule 2	-5.02479	0.000571269	V
ENSDARG00000005332	similar to lipase member H	-5.02479	0.000571269	V
ENSDARG00000075263	similar to cardiac ankyrin repeat protein	-5.04659	2.51485e-05	V
ENSDARG00000088959	Hypothetical protein	-5.05432	3.62002e-06	V
ENSDARG00000079171	ryanodine receptor 2a (cardiac)	-5.05945	0.000508257	V
ENSDARG00000010482	similar to proteoglycan 4 (megakaryocyte stimulating factor, articular superficial zone protein); zgc:56698	-5.09329	0.000429481	V
ENSDARG00000092419	lipid transporter activity	-5.10135	6.54564e-10	V
ENSDARG00000079414	Hypothetical protein	-5.12635	0.000380326	V
ENSDARG00000060325	si:dkey-4c23.7; cellular response to estrogen stimulus	-5.22496	3.69937e-07	V
ENSDARG00000038508	cholinergic receptor, nicotinic, beta polypeptide 3b	-5.32098	1.27779e-08	V
ENSDARG00000014927	urotensin 1	-5.42101	0.000104024	V
ENSDARG00000078037	similar to chondroitin polymerizing factor	-5.42874	3.13172e-06	V
ENSDARG00000071833	Hypothetical protein	-5.47335	8.18656e-05	V
ENSDARG00000004898	zona pellucida glycoprotein 2, like 2	-5.51987	4.39023e-10	V
ENSDARG00000089515	carbohydrate binding	-5.57266	4.80291e-05	V
ENSDARG00000052792	nothepsin	-5.57716	4.37464e-10	V
ENSDARG00000055809	vitellogenin 2	-5.58473	2.20428e-11	V
ENSDARG00000077638	zgc:171965; G-protein coupled receptor activity	-5.59645	4.24785e-05	V
ENSDARG00000078272	calcium ion binding	-5.61238	1.13585e-06	V
ENSDARG00000016448	vitellogenin 3, phosvitinless	-5.79128	7.35701e-12	V
ENSDARG00000028148	paired box gene 2a; paired box gene 5	-5.95043	6.29031e-06	V
ENSDARG00000092126	lipid transporter activity	-5.95359	2.47885e-12	V
ENSDARG00000094845	Hypothetical protein	-6.01403	4.01245e-10	V
ENSDARG00000097406	Hypothetical protein	-6.14676	3.79804e-10	V
ENSDARG00000091349	Hypothetical protein	-6.18822	1.8365e-06	V
ENSDARG00000092233	lipid transporter activity	-6.19515	3.9532e-13	V
ENSDARG00000078429	vitellogenin 5; vitellogenin 1; vitellogenin 7; vitellogenin 6	-6.22045	4.76434e-13	V
ENSDARG00000097085	Hypothetical protein	-6.24953	1.24404e-06	V
ENSDARG00000092383	Hypothetical protein	-6.48445	3.39646e-07	V
ENSDARG00000016825	vitellogenin 5; vitellogenin 1; vitellogenin 7; vitellogenin 6	-6.6273	5.5334e-14	V
ENSDARG00000097890	Hypothetical protein	-7.2455	0.00597018	VI
ENSDARG00000037285	major intrinsic protein of lens fiber 1	-7.2455	0.00597018	VI
ENSDARG00000077372	transferrin receptor 1b	-7.2455	0.00597018	VI
ENSDARG00000004302	Hypothetical protein	-7.38214	0.0037298	VI
ENSDARG00000096418	Hypothetical protein	-7.38214	0.0037298	VI
ENSDARG00000089256	Hypothetical protein	-7.4459	0.00298006	VI
ENSDARG00000012535	peroxidase activity	-7.62182	0.00150852	VI
ENSDARG00000008010	zgc:194189; negative regulation of transcription from RNA polymerase II promoter	-7.7786	0.00102325	VI
ENSDARG00000005959	Hypothetical protein	-7.82729	0.000821784	VI
ENSDARG00000022560	Hypothetical protein	-7.87268	4.368e-11	VI
ENSDARG00000091430	carbohydrate binding	-7.8744	0.000667364	VI
ENSDARG00000070516	hypothetical protein LOC100150737; GTP binding	-7.8744	0.000667364	VI
ENSDARG00000005846	similar to Sp5 transcription factor	-8.00712	0.000393286	VI
ENSDARG00000078137	similar to Temporarily Assigned Gene name family member (tag-343)	-8.00712	0.000393286	VI
ENSDARG00000024492	procollagen, type IX, alpha 2	-8.08927	0.00027011	VI
ENSDARG00000014487	similar to solute carrier family 35, member F4	-8.37781	7.03349e-05	VI
ENSDARG00000091469	Hypothetical protein	-8.48208	1.3182e-14	VI
ENSDARG00000056058	Hypothetical protein	-8.53265	3.72394e-05	VI
ENSDARG00000071216	Hypothetical protein	-8.53265	3.72394e-05	VI
ENSDARG00000060106	crumbs homolog 2	-8.67247	1.75114e-05	VI
ENSDARG00000005095	glucuronyl C5-epimerase a	-8.87132	5.52967e-06	VI
ENSDARG00000092028	lipid transporter activity	-9.40802	3.27393e-07	VI
ENSDARG00000088945	carbohydrate binding	-10.0752	4.59103e-09	VI
ENSDARG00000091166	Hypothetical protein	-10.2762	1.22617e-20	VI
