# Supplementary material for: An Adult Zebrafish Model Reveals that Mucormycosis Induces Apoptosis of Infected Macrophages
Source: Sci Rep. 2018 Aug 24;8:12802. doi: 10.1038/s41598-018-30754-6 (PMC6109148; doi:10.1038/s41598-018-30754-6)
Supplement: Supplementary file 3 — Additional File 2 [file 41598_2018_30754_MOESM3_ESM.xlsx]

## Sheet: addFile_X2
Additional file X2. List of total and most specific GO terms enriched of differentially expressed genes at RDRZ vs PBS2 comparison (FDR<=0.05)
List of total GO terms enriched of up-regulated genes at RDRZ vs PBS2 comparison (FDR<=0.05)													List of most specific GO terms enriched of up-regulated genes at RDRZ vs PBS2 comparison (FDR<=0.05)
GO-ID	Term	Category	FDR	P-Value	ratio test/ref	%test	%Ref	Over/Under	TestSeqs	RefSeqs			GO-ID	Term	Category	FDR	P-Value	ratio test/ref	%test	%Ref	Over/Under	TestSeqs	RefSeqs
GO:0005576	extracellular region	Cellular component	1.91926e-15	2.2851e-19	3.71102	10.9698	2.95601	OVER	ENSDARG00000052960, ENSDARG00000079443, ENSDARG00000020741, ENSDARG00000018643, ENSDARG00000038424, ENSDARG00000053227, ENSDARG00000089310, ENSDARG00000087143, ENSDARG00000021004, ENSDARG00000034862, ENSDARG00000052470, ENSDARG00000007988, ENSDARG00000055278, ENSDARG00000029493, ENSDARG00000075045, ENSDARG00000016771, ENSDARG00000086370, ENSDARG00000012076, ENSDARG00000075827, ENSDARG00000076900,…	ENSDARG00000040777, ENSDARG00000014495, ENSDARG00000002483, ENSDARG00000095830, ENSDARG00000071879, ENSDARG00000071877, ENSDARG00000045580, ENSDARG00000071808, ENSDARG00000045548, ENSDARG00000076685, ENSDARG00000090921, ENSDARG00000090912, ENSDARG00000052631, ENSDARG00000014357, ENSDARG00000095747, ENSDARG00000069481, ENSDARG00000014309, ENSDARG00000057437, ENSDARG00000045422, ENSDARG00000045420,…	.		GO:0055114	oxidation-reduction process	Biological process	5.32992e-06	7.61507e-09	2.59784	7.63116	2.9375	OVER	ENSDARG00000068478, ENSDARG00000006215, ENSDARG00000006207, ENSDARG00000019260, ENSDARG00000024160, ENSDARG00000045015, ENSDARG00000076487, ENSDARG00000055240, ENSDARG00000060153, ENSDARG00000089177, ENSDARG00000043180, ENSDARG00000030478, ENSDARG00000053068, ENSDARG00000023820, ENSDARG00000069018, ENSDARG00000010312, ENSDARG00000062632, ENSDARG00000019521, ENSDARG00000057262, ENSDARG00000056615,…	ENSDARG00000052734, ENSDARG00000026403, ENSDARG00000071877, ENSDARG00000045598, ENSDARG00000002414, ENSDARG00000002402, ENSDARG00000002401, ENSDARG00000033594, ENSDARG00000033587, ENSDARG00000033586, ENSDARG00000045553, ENSDARG00000033566, ENSDARG00000007294, ENSDARG00000033537, ENSDARG00000021555, ENSDARG00000019236, ENSDARG00000019213, ENSDARG00000052696, ENSDARG00000038384, ENSDARG00000038371,…	.
GO:0005615	extracellular space	Cellular component	1.51816e-12	3.6151e-16	7.29716	4.92846	0.675394	OVER	ENSDARG00000020741, ENSDARG00000018643, ENSDARG00000038424, ENSDARG00000089310, ENSDARG00000087143, ENSDARG00000021004, ENSDARG00000012076, ENSDARG00000058053, ENSDARG00000005419, ENSDARG00000056314, ENSDARG00000076448, ENSDARG00000095939, ENSDARG00000058389, ENSDARG00000045999, ENSDARG00000012694, ENSDARG00000010130, ENSDARG00000092155, ENSDARG00000042684, ENSDARG00000061383, ENSDARG00000090722,…	ENSDARG00000014495, ENSDARG00000095830, ENSDARG00000071879, ENSDARG00000045422, ENSDARG00000076569, ENSDARG00000069376, ENSDARG00000033307, ENSDARG00000057263, ENSDARG00000057241, ENSDARG00000076366, ENSDARG00000021208, ENSDARG00000052361, ENSDARG00000069133, ENSDARG00000069128, ENSDARG00000005924, ENSDARG00000052207, ENSDARG00000095328, ENSDARG00000069048, ENSDARG00000069012, ENSDARG00000029822,…	.		GO:0006955	immune response	Biological process	0.000101508	2.65887e-07	4.03191	3.33863	0.828052	OVER	ENSDARG00000039517, ENSDARG00000039516, ENSDARG00000036588, ENSDARG00000007988, ENSDARG00000055278, ENSDARG00000087474, ENSDARG00000075045, ENSDARG00000039351, ENSDARG00000005419, ENSDARG00000058389, ENSDARG00000028163, ENSDARG00000025311, ENSDARG00000054202, ENSDARG00000089534, ENSDARG00000016319, ENSDARG00000052322, ENSDARG00000056200, ENSDARG00000089050, ENSDARG00000019772, ENSDARG00000055441,…	ENSDARG00000069593, ENSDARG00000040621, ENSDARG00000095747, ENSDARG00000069471, ENSDARG00000021444, ENSDARG00000069376, ENSDARG00000095627, ENSDARG00000088491, ENSDARG00000007081, ENSDARG00000090730, ENSDARG00000057241, ENSDARG00000052361, ENSDARG00000071499, ENSDARG00000057121, ENSDARG00000057113, ENSDARG00000088290, ENSDARG00000076274, ENSDARG00000040249, ENSDARG00000090419, ENSDARG00000012945,…	.
GO:0044421	extracellular region part	Cellular component	4.99554e-09	1.78433e-12	4.93162	5.08744	1.0316	OVER	ENSDARG00000020741, ENSDARG00000018643, ENSDARG00000038424, ENSDARG00000089310, ENSDARG00000087143, ENSDARG00000021004, ENSDARG00000012076, ENSDARG00000058053, ENSDARG00000005419, ENSDARG00000070835, ENSDARG00000056314, ENSDARG00000076448, ENSDARG00000095939, ENSDARG00000058389, ENSDARG00000045999, ENSDARG00000012694, ENSDARG00000010130, ENSDARG00000092155, ENSDARG00000042684, ENSDARG00000061383,…	ENSDARG00000014495, ENSDARG00000095830, ENSDARG00000071879, ENSDARG00000045580, ENSDARG00000045422, ENSDARG00000090860, ENSDARG00000076569, ENSDARG00000014244, ENSDARG00000069376, ENSDARG00000033307, ENSDARG00000057263, ENSDARG00000057241, ENSDARG00000076366, ENSDARG00000021208, ENSDARG00000052361, ENSDARG00000071462, ENSDARG00000069133, ENSDARG00000069128, ENSDARG00000090585, ENSDARG00000005924,…	.		GO:0007596	blood coagulation	Biological process	0.00011574	3.16943e-07	10.108	1.58983	0.157284	OVER	ENSDARG00000020741, ENSDARG00000034862, ENSDARG00000029493, ENSDARG00000075827, ENSDARG00000076900, ENSDARG00000036041, ENSDARG00000042684, ENSDARG00000037281, ENSDARG00000076045, ENSDARG00000008969	ENSDARG00000040621, ENSDARG00000088581, ENSDARG00000038258, ENSDARG00000090524, ENSDARG00000045070, ENSDARG00000021013, ENSDARG00000005673, ENSDARG00000090041, ENSDARG00000086778, ENSDARG00000055505, ENSDARG00000055381, ENSDARG00000079327, ENSDARG00000086236, ENSDARG00000062177, ENSDARG00000034801, ENSDARG00000034718, ENSDARG00000093079, ENSDARG00000077638, ENSDARG00000058424, ENSDARG00000077540,…	.
GO:0032994	protein-lipid complex	Cellular component	0.011317	8.80999e-05	103.102	0.476948	0.00462599	OVER	ENSDARG00000012076, ENSDARG00000045999, ENSDARG00000092155	ENSDARG00000030872	.		GO:0006869	lipid transport	Biological process	0.000143316	4.86048e-07	6.47499	2.06677	0.319193	OVER	ENSDARG00000062040, ENSDARG00000022767, ENSDARG00000086370, ENSDARG00000012076, ENSDARG00000075016, ENSDARG00000079235, ENSDARG00000020866, ENSDARG00000092155, ENSDARG00000053487, ENSDARG00000008637, ENSDARG00000040295, ENSDARG00000061921, ENSDARG00000086583	ENSDARG00000040698, ENSDARG00000014357, ENSDARG00000052537, ENSDARG00000040482, ENSDARG00000069298, ENSDARG00000033251, ENSDARG00000076328, ENSDARG00000076230, ENSDARG00000040298, ENSDARG00000017809, ENSDARG00000012981, ENSDARG00000076002, ENSDARG00000052004, ENSDARG00000040027, ENSDARG00000067889, ENSDARG00000055809, ENSDARG00000086867, ENSDARG00000036442, ENSDARG00000079453, ENSDARG00000017180,…	.
GO:0009331	glycerol-3-phosphate dehydrogenase complex	Cellular component	0.0229226	0.000215607	51.5509	0.476948	0.00925198	OVER	ENSDARG00000043180, ENSDARG00000062430, ENSDARG00000036942	ENSDARG00000040024, ENSDARG00000043701	.		GO:0014070	response to organic cyclic compound	Biological process	0.00432847	2.11296e-05	4.11232	2.22576	0.541241	OVER	ENSDARG00000005419, ENSDARG00000018478, ENSDARG00000031046, ENSDARG00000020046, ENSDARG00000042684, ENSDARG00000039116, ENSDARG00000023151, ENSDARG00000012609, ENSDARG00000044685, ENSDARG00000031161, ENSDARG00000016319, ENSDARG00000087359, ENSDARG00000033160, ENSDARG00000056541	ENSDARG00000014480, ENSDARG00000045527, ENSDARG00000052695, ENSDARG00000052654, ENSDARG00000033498, ENSDARG00000021494, ENSDARG00000040518, ENSDARG00000014147, ENSDARG00000069266, ENSDARG00000071565, ENSDARG00000057231, ENSDARG00000026039, ENSDARG00000002006, ENSDARG00000033172, ENSDARG00000021163, ENSDARG00000076223, ENSDARG00000052148, ENSDARG00000040151, ENSDARG00000029766, ENSDARG00000017780,…	.
GO:0016491	oxidoreductase activity	Molecular Function	8.55504e-09	4.07432e-12	2.82084	9.53895	3.3816	OVER	ENSDARG00000068478, ENSDARG00000096762, ENSDARG00000006215, ENSDARG00000054300, ENSDARG00000006207, ENSDARG00000019260, ENSDARG00000024160, ENSDARG00000045015, ENSDARG00000076487, ENSDARG00000069043, ENSDARG00000033735, ENSDARG00000055240, ENSDARG00000060153, ENSDARG00000089177, ENSDARG00000043180, ENSDARG00000030478, ENSDARG00000053068, ENSDARG00000079271, ENSDARG00000023820, ENSDARG00000069018,…	ENSDARG00000052734, ENSDARG00000002467, ENSDARG00000026403, ENSDARG00000071877, ENSDARG00000045598, ENSDARG00000002414, ENSDARG00000002402, ENSDARG00000002401, ENSDARG00000033599, ENSDARG00000033594, ENSDARG00000033587, ENSDARG00000033586, ENSDARG00000045553, ENSDARG00000033566, ENSDARG00000033537, ENSDARG00000019236, ENSDARG00000019213, ENSDARG00000052696, ENSDARG00000038384, ENSDARG00000038371,…	.		GO:0072376	protein activation cascade	Biological process	0.00693824	4.04779e-05	34.3672	0.63593	0.018504	OVER	ENSDARG00000007988, ENSDARG00000055278, ENSDARG00000042684, ENSDARG00000019772	ENSDARG00000095627, ENSDARG00000090730, ENSDARG00000044613, ENSDARG00000044612	.
GO:0046906	tetrapyrrole binding	Molecular Function	1.06042e-07	6.31278e-11	5.76793	3.81558	0.661516	OVER	ENSDARG00000045015, ENSDARG00000089177, ENSDARG00000053068, ENSDARG00000069018, ENSDARG00000062632, ENSDARG00000019521, ENSDARG00000057262, ENSDARG00000045143, ENSDARG00000042641, ENSDARG00000038367, ENSDARG00000038366, ENSDARG00000033802, ENSDARG00000040433, ENSDARG00000040431, ENSDARG00000042953, ENSDARG00000058458, ENSDARG00000031952, ENSDARG00000070420, ENSDARG00000036481, ENSDARG00000015575,…	ENSDARG00000095802, ENSDARG00000002402, ENSDARG00000033594, ENSDARG00000033566, ENSDARG00000038371, ENSDARG00000038369, ENSDARG00000002347, ENSDARG00000007173, ENSDARG00000090886, ENSDARG00000076562, ENSDARG00000038260, ENSDARG00000095636, ENSDARG00000002249, ENSDARG00000038147, ENSDARG00000040426, ENSDARG00000040424, ENSDARG00000033280, ENSDARG00000090689, ENSDARG00000088330, ENSDARG00000038075,…	.		GO:0071391	cellular response to estrogen stimulus	Biological process	0.00730118	4.34646e-05	11.4557	0.953895	0.0832678	OVER	ENSDARG00000018478, ENSDARG00000042684, ENSDARG00000023151, ENSDARG00000012609, ENSDARG00000016319, ENSDARG00000087359	ENSDARG00000040518, ENSDARG00000076223, ENSDARG00000074661, ENSDARG00000005185, ENSDARG00000043279, ENSDARG00000096728, ENSDARG00000060325, ENSDARG00000013961, ENSDARG00000020364, ENSDARG00000094557, ENSDARG00000009830, ENSDARG00000037000, ENSDARG00000020143, ENSDARG00000030357, ENSDARG00000030110, ENSDARG00000061121, ENSDARG00000092233, ENSDARG00000019444	.
GO:0005506	iron ion binding	Molecular Function	1.21455e-07	8.67641e-11	4.96212	4.29253	0.86506	OVER	ENSDARG00000045015, ENSDARG00000076487, ENSDARG00000016771, ENSDARG00000055240, ENSDARG00000089177, ENSDARG00000053068, ENSDARG00000023820, ENSDARG00000069018, ENSDARG00000057262, ENSDARG00000002764, ENSDARG00000045143, ENSDARG00000075159, ENSDARG00000042641, ENSDARG00000038367, ENSDARG00000038366, ENSDARG00000033802, ENSDARG00000040433, ENSDARG00000040431, ENSDARG00000042953, ENSDARG00000058458,…	ENSDARG00000045586, ENSDARG00000002402, ENSDARG00000033566, ENSDARG00000033537, ENSDARG00000038384, ENSDARG00000038371, ENSDARG00000038369, ENSDARG00000069463, ENSDARG00000002347, ENSDARG00000071700, ENSDARG00000007173, ENSDARG00000090886, ENSDARG00000021404, ENSDARG00000038260, ENSDARG00000095636, ENSDARG00000002249, ENSDARG00000045398, ENSDARG00000038147, ENSDARG00000040426, ENSDARG00000040424,…	.		GO:0006508	proteolysis	Biological process	0.00794656	4.91989e-05	1.96652	6.67727	3.39548	OVER	ENSDARG00000092890, ENSDARG00000045889, ENSDARG00000016918, ENSDARG00000079420, ENSDARG00000075521, ENSDARG00000087143, ENSDARG00000043313, ENSDARG00000034862, ENSDARG00000052917, ENSDARG00000007988, ENSDARG00000055278, ENSDARG00000029493, ENSDARG00000075827, ENSDARG00000056324, ENSDARG00000076900, ENSDARG00000055592, ENSDARG00000008553, ENSDARG00000036041, ENSDARG00000018406, ENSDARG00000055874,…	ENSDARG00000052748, ENSDARG00000052702, ENSDARG00000095830, ENSDARG00000057590, ENSDARG00000057577, ENSDARG00000014403, ENSDARG00000071841, ENSDARG00000071808, ENSDARG00000045544, ENSDARG00000033544, ENSDARG00000007276, ENSDARG00000021550, ENSDARG00000019239, ENSDARG00000019233, ENSDARG00000090967, ENSDARG00000088643, ENSDARG00000088618, ENSDARG00000076634, ENSDARG00000090918, ENSDARG00000040683,…	.
GO:0020037	heme binding	Molecular Function	2.4332e-07	2.02791e-10	5.68667	3.6566	0.643012	OVER	ENSDARG00000045015, ENSDARG00000089177, ENSDARG00000053068, ENSDARG00000069018, ENSDARG00000062632, ENSDARG00000019521, ENSDARG00000057262, ENSDARG00000045143, ENSDARG00000042641, ENSDARG00000038367, ENSDARG00000038366, ENSDARG00000033802, ENSDARG00000040433, ENSDARG00000040431, ENSDARG00000042953, ENSDARG00000058458, ENSDARG00000031952, ENSDARG00000070420, ENSDARG00000015575, ENSDARG00000056587,…	ENSDARG00000095802, ENSDARG00000002402, ENSDARG00000033594, ENSDARG00000033566, ENSDARG00000038371, ENSDARG00000038369, ENSDARG00000002347, ENSDARG00000007173, ENSDARG00000090886, ENSDARG00000076562, ENSDARG00000038260, ENSDARG00000095636, ENSDARG00000002249, ENSDARG00000038147, ENSDARG00000040426, ENSDARG00000040424, ENSDARG00000033280, ENSDARG00000090689, ENSDARG00000088330, ENSDARG00000038075,…	.		GO:0042742	defense response to bacterium	Biological process	0.00868352	5.58293e-05	10.8528	0.953895	0.0878938	OVER	ENSDARG00000053227, ENSDARG00000043196, ENSDARG00000005419, ENSDARG00000062998, ENSDARG00000015626, ENSDARG00000052322	ENSDARG00000069593, ENSDARG00000038076, ENSDARG00000031976, ENSDARG00000024211, ENSDARG00000010756, ENSDARG00000058045, ENSDARG00000041107, ENSDARG00000018569, ENSDARG00000025607, ENSDARG00000068382, ENSDARG00000070392, ENSDARG00000075161, ENSDARG00000009511, ENSDARG00000026925, ENSDARG00000097181, ENSDARG00000076983, ENSDARG00000092044, ENSDARG00000045673, ENSDARG00000045671	.
GO:0061135	endopeptidase regulator activity	Molecular Function	6.75696e-07	7.24046e-10	7.19315	2.86169	0.397835	OVER	ENSDARG00000038424, ENSDARG00000087143, ENSDARG00000021004, ENSDARG00000090185, ENSDARG00000056314, ENSDARG00000012694, ENSDARG00000055036, ENSDARG00000042684, ENSDARG00000061383, ENSDARG00000043719, ENSDARG00000095590, ENSDARG00000022372, ENSDARG00000087359, ENSDARG00000069293, ENSDARG00000041685, ENSDARG00000090850, ENSDARG00000093199, ENSDARG00000015065	ENSDARG00000095830, ENSDARG00000071808, ENSDARG00000045517, ENSDARG00000045516, ENSDARG00000069476, ENSDARG00000045352, ENSDARG00000076366, ENSDARG00000021208, ENSDARG00000076321, ENSDARG00000069192, ENSDARG00000005924, ENSDARG00000052207, ENSDARG00000069048, ENSDARG00000076170, ENSDARG00000090394, ENSDARG00000029668, ENSDARG00000090286, ENSDARG00000012667, ENSDARG00000079752, ENSDARG00000074731,…	.		GO:0071918	urea transmembrane transport	Biological process	0.00997078	7.12284e-05	27.4938	0.63593	0.0231299	OVER	ENSDARG00000045141, ENSDARG00000071592, ENSDARG00000053480, ENSDARG00000007086	ENSDARG00000069518, ENSDARG00000003808, ENSDARG00000058678, ENSDARG00000051914, ENSDARG00000026787	.
GO:0061134	peptidase regulator activity	Molecular Function	8.96351e-07	1.17393e-09	6.46513	3.02067	0.467225	OVER	ENSDARG00000038424, ENSDARG00000087143, ENSDARG00000021004, ENSDARG00000090185, ENSDARG00000056314, ENSDARG00000012694, ENSDARG00000055036, ENSDARG00000042684, ENSDARG00000061383, ENSDARG00000043719, ENSDARG00000095590, ENSDARG00000022372, ENSDARG00000087359, ENSDARG00000069293, ENSDARG00000041685, ENSDARG00000090850, ENSDARG00000089023, ENSDARG00000093199, ENSDARG00000015065	ENSDARG00000095830, ENSDARG00000071808, ENSDARG00000045517, ENSDARG00000045516, ENSDARG00000069476, ENSDARG00000045378, ENSDARG00000045352, ENSDARG00000076366, ENSDARG00000021208, ENSDARG00000076321, ENSDARG00000069192, ENSDARG00000005924, ENSDARG00000052207, ENSDARG00000069048, ENSDARG00000076170, ENSDARG00000090394, ENSDARG00000012896, ENSDARG00000029668, ENSDARG00000090286, ENSDARG00000067859,…	.		GO:0055005	ventricular cardiac myofibril assembly	Biological process	0.011317	8.80999e-05	103.102	0.476948	0.00462599	OVER	ENSDARG00000032976, ENSDARG00000019096, ENSDARG00000079564	ENSDARG00000076348	.
GO:0004857	enzyme inhibitor activity	Molecular Function	6.01229e-06	9.30585e-09	5.28727	3.17965	0.601379	OVER	ENSDARG00000038424, ENSDARG00000087143, ENSDARG00000021004, ENSDARG00000090185, ENSDARG00000056314, ENSDARG00000012694, ENSDARG00000055036, ENSDARG00000042684, ENSDARG00000061383, ENSDARG00000043719, ENSDARG00000095590, ENSDARG00000022372, ENSDARG00000029018, ENSDARG00000087359, ENSDARG00000069293, ENSDARG00000041685, ENSDARG00000090850, ENSDARG00000089023, ENSDARG00000093199, ENSDARG00000015065	ENSDARG00000095830, ENSDARG00000071808, ENSDARG00000045517, ENSDARG00000045516, ENSDARG00000069476, ENSDARG00000076554, ENSDARG00000045378, ENSDARG00000045352, ENSDARG00000076366, ENSDARG00000021208, ENSDARG00000076321, ENSDARG00000069192, ENSDARG00000071403, ENSDARG00000005924, ENSDARG00000076280, ENSDARG00000052207, ENSDARG00000069048, ENSDARG00000076170, ENSDARG00000090424, ENSDARG00000036944,…	.		GO:0045214	sarcomere organization	Biological process	0.0136613	0.000112231	13.2182	0.794913	0.0601379	OVER	ENSDARG00000068457, ENSDARG00000032976, ENSDARG00000019096, ENSDARG00000013422, ENSDARG00000058656	ENSDARG00000071465, ENSDARG00000071090, ENSDARG00000024141, ENSDARG00000008487, ENSDARG00000044968, ENSDARG00000020610, ENSDARG00000032242, ENSDARG00000059701, ENSDARG00000078293, ENSDARG00000030270, ENSDARG00000002988, ENSDARG00000069975, ENSDARG00000040917	.
GO:0003824	catalytic activity	Molecular Function	1.00657e-05	2.1572e-08	1.36682	38.6328	28.2648	OVER	ENSDARG00000092890, ENSDARG00000044441, ENSDARG00000045889, ENSDARG00000026820, ENSDARG00000068478, ENSDARG00000060671, ENSDARG00000062040, ENSDARG00000016918, ENSDARG00000054319, ENSDARG00000056045, ENSDARG00000031715, ENSDARG00000069548, ENSDARG00000096762, ENSDARG00000006215, ENSDARG00000054300, ENSDARG00000039064, ENSDARG00000079782, ENSDARG00000079420, ENSDARG00000069095, ENSDARG00000075521,…	ENSDARG00000038472, ENSDARG00000076706, ENSDARG00000076701, ENSDARG00000040781, ENSDARG00000052758, ENSDARG00000026499, ENSDARG00000040778, ENSDARG00000052748, ENSDARG00000026484, ENSDARG00000052738, ENSDARG00000052734, ENSDARG00000052733, ENSDARG00000038446, ENSDARG00000038442, ENSDARG00000095897, ENSDARG00000095891, ENSDARG00000052721, ENSDARG00000014488, ENSDARG00000095884, ENSDARG00000052712,…	.		GO:0006026	aminoglycan catabolic process	Biological process	0.0205142	0.000178299	19.6384	0.63593	0.0323819	OVER	ENSDARG00000062998, ENSDARG00000015626, ENSDARG00000093193, ENSDARG00000056874	ENSDARG00000071701, ENSDARG00000036785, ENSDARG00000008541, ENSDARG00000075745, ENSDARG00000068382, ENSDARG00000009612, ENSDARG00000069673	.
GO:0005215	transporter activity	Molecular Function	2.4791e-05	5.60815e-08	2.06956	10.4928	5.07008	OVER	ENSDARG00000070214, ENSDARG00000038439, ENSDARG00000062040, ENSDARG00000015033, ENSDARG00000089310, ENSDARG00000018621, ENSDARG00000070078, ENSDARG00000060181, ENSDARG00000022767, ENSDARG00000012076, ENSDARG00000035458, ENSDARG00000070038, ENSDARG00000075016, ENSDARG00000020574, ENSDARG00000001870, ENSDARG00000093774, ENSDARG00000077875, ENSDARG00000079235, ENSDARG00000091222, ENSDARG00000015985,…	ENSDARG00000095897, ENSDARG00000014496, ENSDARG00000040741, ENSDARG00000052700, ENSDARG00000095866, ENSDARG00000040701, ENSDARG00000069560, ENSDARG00000045589, ENSDARG00000002405, ENSDARG00000069518, ENSDARG00000033597, ENSDARG00000045543, ENSDARG00000021573, ENSDARG00000045514, ENSDARG00000019253, ENSDARG00000021564, ENSDARG00000007275, ENSDARG00000090963, ENSDARG00000076644, ENSDARG00000038392,…	.		GO:0009253	peptidoglycan catabolic process	Biological process	0.0229226	0.000215607	51.5509	0.476948	0.00925198	OVER	ENSDARG00000062998, ENSDARG00000015626, ENSDARG00000056874	ENSDARG00000071701, ENSDARG00000068382	.
GO:0008236	serine-type peptidase activity	Molecular Function	4.125e-05	1.03137e-07	3.80099	3.81558	1.00384	OVER	ENSDARG00000092890, ENSDARG00000045889, ENSDARG00000079420, ENSDARG00000034862, ENSDARG00000007988, ENSDARG00000055278, ENSDARG00000029493, ENSDARG00000075827, ENSDARG00000056324, ENSDARG00000076900, ENSDARG00000036041, ENSDARG00000061858, ENSDARG00000039145, ENSDARG00000041595, ENSDARG00000041569, ENSDARG00000089722, ENSDARG00000052895, ENSDARG00000023111, ENSDARG00000030893, ENSDARG00000076045,…	ENSDARG00000071841, ENSDARG00000045544, ENSDARG00000007276, ENSDARG00000090967, ENSDARG00000076602, ENSDARG00000052606, ENSDARG00000057498, ENSDARG00000095729, ENSDARG00000088581, ENSDARG00000090857, ENSDARG00000038258, ENSDARG00000095687, ENSDARG00000052517, ENSDARG00000040513, ENSDARG00000071674, ENSDARG00000090730, ENSDARG00000076412, ENSDARG00000095572, ENSDARG00000040427, ENSDARG00000095545,…	.		GO:0044282	small molecule catabolic process	Biological process	0.0303073	0.000307204	5.18751	1.27186	0.245177	OVER	ENSDARG00000054319, ENSDARG00000069844, ENSDARG00000042096, ENSDARG00000010130, ENSDARG00000002764, ENSDARG00000062788, ENSDARG00000020149, ENSDARG00000007024	ENSDARG00000038359, ENSDARG00000076544, ENSDARG00000038248, ENSDARG00000071579, ENSDARG00000021293, ENSDARG00000071429, ENSDARG00000057128, ENSDARG00000021154, ENSDARG00000069003, ENSDARG00000076121, ENSDARG00000043944, ENSDARG00000036775, ENSDARG00000071018, ENSDARG00000017444, ENSDARG00000086746, ENSDARG00000086512, ENSDARG00000043307, ENSDARG00000024037, ENSDARG00000089987, ENSDARG00000010862,…	.
GO:0004497	monooxygenase activity	Molecular Function	0.000118966	3.54109e-07	5.18751	2.54372	0.490355	OVER	ENSDARG00000089177, ENSDARG00000053068, ENSDARG00000069018, ENSDARG00000057262, ENSDARG00000042641, ENSDARG00000038366, ENSDARG00000040433, ENSDARG00000040431, ENSDARG00000042953, ENSDARG00000058458, ENSDARG00000070420, ENSDARG00000015575, ENSDARG00000056587, ENSDARG00000091601, ENSDARG00000037873, ENSDARG00000022631	ENSDARG00000033566, ENSDARG00000038384, ENSDARG00000038371, ENSDARG00000038369, ENSDARG00000002347, ENSDARG00000069446, ENSDARG00000007173, ENSDARG00000002249, ENSDARG00000045398, ENSDARG00000069333, ENSDARG00000040424, ENSDARG00000069296, ENSDARG00000057239, ENSDARG00000026039, ENSDARG00000069186, ENSDARG00000045190, ENSDARG00000017982, ENSDARG00000021172, ENSDARG00000040287, ENSDARG00000090403,…	.		GO:0032787	monocarboxylic acid metabolic process	Biological process	0.0303073	0.000310326	3.7804	1.74881	0.462599	OVER	ENSDARG00000069844, ENSDARG00000038703, ENSDARG00000023820, ENSDARG00000018478, ENSDARG00000060797, ENSDARG00000057571, ENSDARG00000062788, ENSDARG00000034470, ENSDARG00000004402, ENSDARG00000061994, ENSDARG00000020149	ENSDARG00000052738, ENSDARG00000045414, ENSDARG00000076544, ENSDARG00000014287, ENSDARG00000021346, ENSDARG00000014179, ENSDARG00000045257, ENSDARG00000014068, ENSDARG00000045190, ENSDARG00000057128, ENSDARG00000071345, ENSDARG00000012987, ENSDARG00000079946, ENSDARG00000012801, ENSDARG00000043944, ENSDARG00000055876, ENSDARG00000071076, ENSDARG00000031894, ENSDARG00000017444, ENSDARG00000005423,…	.
GO:0016705	oxidoreductase activity, acting on paired donors, with incorporation or reduction of molecular oxygen	Molecular Function	0.000143316	4.90684e-07	4.24012	3.02067	0.712402	OVER	ENSDARG00000045015, ENSDARG00000089177, ENSDARG00000053068, ENSDARG00000069018, ENSDARG00000057262, ENSDARG00000042641, ENSDARG00000038367, ENSDARG00000038366, ENSDARG00000033802, ENSDARG00000040433, ENSDARG00000040431, ENSDARG00000042953, ENSDARG00000058458, ENSDARG00000070420, ENSDARG00000015575, ENSDARG00000056587, ENSDARG00000091601, ENSDARG00000037873, ENSDARG00000022631	ENSDARG00000002402, ENSDARG00000033566, ENSDARG00000033537, ENSDARG00000038384, ENSDARG00000038371, ENSDARG00000038369, ENSDARG00000002347, ENSDARG00000069446, ENSDARG00000071700, ENSDARG00000007173, ENSDARG00000002249, ENSDARG00000045398, ENSDARG00000069333, ENSDARG00000040426, ENSDARG00000040424, ENSDARG00000069296, ENSDARG00000057239, ENSDARG00000076317, ENSDARG00000026039, ENSDARG00000069186,…	.		GO:0034219	carbohydrate transmembrane transport	Biological process	0.0337111	0.000369261	15.2743	0.63593	0.0416339	OVER	ENSDARG00000056196, ENSDARG00000053480, ENSDARG00000007086, ENSDARG00000058731	ENSDARG00000069518, ENSDARG00000036247, ENSDARG00000003808, ENSDARG00000058678, ENSDARG00000015158, ENSDARG00000037409, ENSDARG00000001437, ENSDARG00000026787, ENSDARG00000007412	.
GO:0022804	active transmembrane transporter activity	Molecular Function	0.000268827	1.02422e-06	3.42185	3.6566	1.0686	OVER	ENSDARG00000062040, ENSDARG00000018621, ENSDARG00000070078, ENSDARG00000035458, ENSDARG00000020574, ENSDARG00000001870, ENSDARG00000079235, ENSDARG00000015985, ENSDARG00000091560, ENSDARG00000013422, ENSDARG00000001354, ENSDARG00000009131, ENSDARG00000010936, ENSDARG00000000563, ENSDARG00000071235, ENSDARG00000068387, ENSDARG00000003635, ENSDARG00000046012, ENSDARG00000060879, ENSDARG00000003615,…	ENSDARG00000095897, ENSDARG00000052700, ENSDARG00000002405, ENSDARG00000045543, ENSDARG00000021573, ENSDARG00000045514, ENSDARG00000090963, ENSDARG00000076622, ENSDARG00000014378, ENSDARG00000040625, ENSDARG00000069431, ENSDARG00000033446, ENSDARG00000007129, ENSDARG00000076547, ENSDARG00000026248, ENSDARG00000095660, ENSDARG00000026218, ENSDARG00000019063, ENSDARG00000090706, ENSDARG00000040435,…	.		GO:0002682	regulation of immune system process	Biological process	0.0487922	0.000586738	4.65997	1.27186	0.272933	OVER	ENSDARG00000031715, ENSDARG00000036588, ENSDARG00000007988, ENSDARG00000055278, ENSDARG00000070669, ENSDARG00000052322, ENSDARG00000056200, ENSDARG00000019772	ENSDARG00000069593, ENSDARG00000040621, ENSDARG00000069471, ENSDARG00000045485, ENSDARG00000095627, ENSDARG00000007081, ENSDARG00000090730, ENSDARG00000038010, ENSDARG00000088290, ENSDARG00000040249, ENSDARG00000036787, ENSDARG00000000767, ENSDARG00000067797, ENSDARG00000055750, ENSDARG00000074765, ENSDARG00000079333, ENSDARG00000074283, ENSDARG00000043032, ENSDARG00000041959, ENSDARG00000010619,…	.
GO:0004252	serine-type endopeptidase activity	Molecular Function	0.000570116	2.37577e-06	3.61761	3.17965	0.878938	OVER	ENSDARG00000092890, ENSDARG00000045889, ENSDARG00000034862, ENSDARG00000007988, ENSDARG00000055278, ENSDARG00000029493, ENSDARG00000075827, ENSDARG00000056324, ENSDARG00000076900, ENSDARG00000036041, ENSDARG00000061858, ENSDARG00000039145, ENSDARG00000089722, ENSDARG00000052895, ENSDARG00000023111, ENSDARG00000030893, ENSDARG00000076045, ENSDARG00000036900, ENSDARG00000075719, ENSDARG00000019772	ENSDARG00000071841, ENSDARG00000045544, ENSDARG00000007276, ENSDARG00000090967, ENSDARG00000057498, ENSDARG00000095729, ENSDARG00000088581, ENSDARG00000090857, ENSDARG00000038258, ENSDARG00000095687, ENSDARG00000052517, ENSDARG00000040513, ENSDARG00000071674, ENSDARG00000090730, ENSDARG00000076412, ENSDARG00000095572, ENSDARG00000095545, ENSDARG00000095462, ENSDARG00000095444, ENSDARG00000095438,…	.		GO:0005576	extracellular region	Cellular component	1.91926e-15	2.2851e-19	3.71102	10.9698	2.95601	OVER	ENSDARG00000052960, ENSDARG00000079443, ENSDARG00000020741, ENSDARG00000018643, ENSDARG00000038424, ENSDARG00000053227, ENSDARG00000089310, ENSDARG00000087143, ENSDARG00000021004, ENSDARG00000034862, ENSDARG00000052470, ENSDARG00000007988, ENSDARG00000055278, ENSDARG00000029493, ENSDARG00000075045, ENSDARG00000016771, ENSDARG00000086370, ENSDARG00000012076, ENSDARG00000075827, ENSDARG00000076900,…	ENSDARG00000040777, ENSDARG00000014495, ENSDARG00000002483, ENSDARG00000095830, ENSDARG00000071879, ENSDARG00000071877, ENSDARG00000045580, ENSDARG00000071808, ENSDARG00000045548, ENSDARG00000076685, ENSDARG00000090921, ENSDARG00000090912, ENSDARG00000052631, ENSDARG00000014357, ENSDARG00000095747, ENSDARG00000069481, ENSDARG00000014309, ENSDARG00000057437, ENSDARG00000045422, ENSDARG00000045420,…	.
GO:0042887	amide transmembrane transporter activity	Molecular Function	0.00153648	7.13451e-06	28.6394	0.794913	0.0277559	OVER	ENSDARG00000045141, ENSDARG00000071592, ENSDARG00000053480, ENSDARG00000007086, ENSDARG00000056200	ENSDARG00000069518, ENSDARG00000036787, ENSDARG00000003808, ENSDARG00000058678, ENSDARG00000051914, ENSDARG00000026787	.		GO:0034358	plasma lipoprotein particle	Cellular component	0.011317	8.80999e-05	103.102	0.476948	0.00462599	OVER	ENSDARG00000012076, ENSDARG00000045999, ENSDARG00000092155	ENSDARG00000030872	.
GO:0008233	peptidase activity	Molecular Function	0.00602973	3.36301e-05	2.08953	6.04134	2.89124	OVER	ENSDARG00000092890, ENSDARG00000045889, ENSDARG00000016918, ENSDARG00000079420, ENSDARG00000075521, ENSDARG00000043313, ENSDARG00000034862, ENSDARG00000052917, ENSDARG00000007988, ENSDARG00000055278, ENSDARG00000029493, ENSDARG00000075827, ENSDARG00000056324, ENSDARG00000076900, ENSDARG00000055592, ENSDARG00000008553, ENSDARG00000036041, ENSDARG00000018406, ENSDARG00000055874, ENSDARG00000061858,…	ENSDARG00000052748, ENSDARG00000052702, ENSDARG00000069583, ENSDARG00000057590, ENSDARG00000057577, ENSDARG00000014403, ENSDARG00000071841, ENSDARG00000045544, ENSDARG00000033544, ENSDARG00000007276, ENSDARG00000019233, ENSDARG00000090967, ENSDARG00000088643, ENSDARG00000088618, ENSDARG00000076634, ENSDARG00000090918, ENSDARG00000040683, ENSDARG00000076602, ENSDARG00000026398, ENSDARG00000052606,…	.		GO:0009331	glycerol-3-phosphate dehydrogenase complex	Cellular component	0.0229226	0.000215607	51.5509	0.476948	0.00925198	OVER	ENSDARG00000043180, ENSDARG00000062430, ENSDARG00000036942	ENSDARG00000040024, ENSDARG00000043701	.
GO:0005319	lipid transporter activity	Molecular Function	0.00764239	4.64057e-05	7.04969	1.27186	0.180414	OVER	ENSDARG00000062040, ENSDARG00000022767, ENSDARG00000012076, ENSDARG00000075016, ENSDARG00000079235, ENSDARG00000009131, ENSDARG00000008637, ENSDARG00000061921	ENSDARG00000040698, ENSDARG00000052537, ENSDARG00000095660, ENSDARG00000076230, ENSDARG00000017809, ENSDARG00000067889, ENSDARG00000055809, ENSDARG00000036442, ENSDARG00000079453, ENSDARG00000062521, ENSDARG00000079259, ENSDARG00000036005, ENSDARG00000077962, ENSDARG00000093159, ENSDARG00000008413, ENSDARG00000060980, ENSDARG00000015310, ENSDARG00000077492, ENSDARG00000060398, ENSDARG00000006137,…	.		GO:0005506	iron ion binding	Molecular function	1.21455e-07	8.67641e-11	4.96212	4.29253	0.86506	OVER	ENSDARG00000045015, ENSDARG00000076487, ENSDARG00000016771, ENSDARG00000055240, ENSDARG00000089177, ENSDARG00000053068, ENSDARG00000023820, ENSDARG00000069018, ENSDARG00000057262, ENSDARG00000002764, ENSDARG00000045143, ENSDARG00000075159, ENSDARG00000042641, ENSDARG00000038367, ENSDARG00000038366, ENSDARG00000033802, ENSDARG00000040433, ENSDARG00000040431, ENSDARG00000042953, ENSDARG00000058458,…	ENSDARG00000045586, ENSDARG00000002402, ENSDARG00000033566, ENSDARG00000033537, ENSDARG00000038384, ENSDARG00000038371, ENSDARG00000038369, ENSDARG00000069463, ENSDARG00000002347, ENSDARG00000071700, ENSDARG00000007173, ENSDARG00000090886, ENSDARG00000021404, ENSDARG00000038260, ENSDARG00000095636, ENSDARG00000002249, ENSDARG00000045398, ENSDARG00000038147, ENSDARG00000040426, ENSDARG00000040424,…	.
GO:0070011	peptidase activity, acting on L-amino acid peptides	Molecular Function	0.00852268	5.37805e-05	2.0899	5.72337	2.73859	OVER	ENSDARG00000092890, ENSDARG00000045889, ENSDARG00000016918, ENSDARG00000079420, ENSDARG00000075521, ENSDARG00000043313, ENSDARG00000034862, ENSDARG00000052917, ENSDARG00000007988, ENSDARG00000055278, ENSDARG00000029493, ENSDARG00000075827, ENSDARG00000056324, ENSDARG00000076900, ENSDARG00000055592, ENSDARG00000008553, ENSDARG00000036041, ENSDARG00000055874, ENSDARG00000061858, ENSDARG00000076270,…	ENSDARG00000052748, ENSDARG00000052702, ENSDARG00000069583, ENSDARG00000057590, ENSDARG00000057577, ENSDARG00000014403, ENSDARG00000071841, ENSDARG00000045544, ENSDARG00000033544, ENSDARG00000007276, ENSDARG00000019233, ENSDARG00000090967, ENSDARG00000088643, ENSDARG00000088618, ENSDARG00000076634, ENSDARG00000090918, ENSDARG00000040683, ENSDARG00000076602, ENSDARG00000026398, ENSDARG00000052606,…	.		GO:0020037	heme binding	Molecular function	2.4332e-07	2.02791e-10	5.68667	3.6566	0.643012	OVER	ENSDARG00000045015, ENSDARG00000089177, ENSDARG00000053068, ENSDARG00000069018, ENSDARG00000062632, ENSDARG00000019521, ENSDARG00000057262, ENSDARG00000045143, ENSDARG00000042641, ENSDARG00000038367, ENSDARG00000038366, ENSDARG00000033802, ENSDARG00000040433, ENSDARG00000040431, ENSDARG00000042953, ENSDARG00000058458, ENSDARG00000031952, ENSDARG00000070420, ENSDARG00000015575, ENSDARG00000056587,…	ENSDARG00000095802, ENSDARG00000002402, ENSDARG00000033594, ENSDARG00000033566, ENSDARG00000038371, ENSDARG00000038369, ENSDARG00000002347, ENSDARG00000007173, ENSDARG00000090886, ENSDARG00000076562, ENSDARG00000038260, ENSDARG00000095636, ENSDARG00000002249, ENSDARG00000038147, ENSDARG00000040426, ENSDARG00000040424, ENSDARG00000033280, ENSDARG00000090689, ENSDARG00000088330, ENSDARG00000038075,…	.
GO:0015204	urea transmembrane transporter activity	Molecular Function	0.00997078	7.12284e-05	27.4938	0.63593	0.0231299	OVER	ENSDARG00000045141, ENSDARG00000071592, ENSDARG00000053480, ENSDARG00000007086	ENSDARG00000069518, ENSDARG00000003808, ENSDARG00000058678, ENSDARG00000051914, ENSDARG00000026787	.		GO:0004866	endopeptidase inhibitor activity	Molecular function	6.4534e-07	6.14682e-10	7.27777	2.86169	0.393209	OVER	ENSDARG00000038424, ENSDARG00000087143, ENSDARG00000021004, ENSDARG00000090185, ENSDARG00000056314, ENSDARG00000012694, ENSDARG00000055036, ENSDARG00000042684, ENSDARG00000061383, ENSDARG00000043719, ENSDARG00000095590, ENSDARG00000022372, ENSDARG00000087359, ENSDARG00000069293, ENSDARG00000041685, ENSDARG00000090850, ENSDARG00000093199, ENSDARG00000015065	ENSDARG00000095830, ENSDARG00000071808, ENSDARG00000045517, ENSDARG00000045516, ENSDARG00000069476, ENSDARG00000045352, ENSDARG00000076366, ENSDARG00000021208, ENSDARG00000076321, ENSDARG00000069192, ENSDARG00000005924, ENSDARG00000052207, ENSDARG00000069048, ENSDARG00000076170, ENSDARG00000090394, ENSDARG00000029668, ENSDARG00000090286, ENSDARG00000012667, ENSDARG00000079752, ENSDARG00000074731,…	.
GO:0016787	hydrolase activity	Molecular Function	0.00997078	6.99425e-05	1.45043	17.1701	11.8379	OVER	ENSDARG00000092890, ENSDARG00000044441, ENSDARG00000045889, ENSDARG00000060671, ENSDARG00000062040, ENSDARG00000016918, ENSDARG00000039064, ENSDARG00000079782, ENSDARG00000079420, ENSDARG00000069095, ENSDARG00000075521, ENSDARG00000075086, ENSDARG00000043313, ENSDARG00000034862, ENSDARG00000052917, ENSDARG00000039048, ENSDARG00000052900, ENSDARG00000007988, ENSDARG00000055278, ENSDARG00000070078,…	ENSDARG00000038472, ENSDARG00000026499, ENSDARG00000040778, ENSDARG00000052748, ENSDARG00000026484, ENSDARG00000038442, ENSDARG00000095897, ENSDARG00000038428, ENSDARG00000038422, ENSDARG00000014472, ENSDARG00000052702, ENSDARG00000014462, ENSDARG00000002480, ENSDARG00000040713, ENSDARG00000040712, ENSDARG00000069594, ENSDARG00000069591, ENSDARG00000002479, ENSDARG00000040705, ENSDARG00000069583,…	.		GO:0005215	transporter activity	Molecular function	2.4791e-05	5.60815e-08	2.06956	10.4928	5.07008	OVER	ENSDARG00000070214, ENSDARG00000038439, ENSDARG00000062040, ENSDARG00000015033, ENSDARG00000089310, ENSDARG00000018621, ENSDARG00000070078, ENSDARG00000060181, ENSDARG00000022767, ENSDARG00000012076, ENSDARG00000035458, ENSDARG00000070038, ENSDARG00000075016, ENSDARG00000020574, ENSDARG00000001870, ENSDARG00000093774, ENSDARG00000077875, ENSDARG00000079235, ENSDARG00000091222, ENSDARG00000015985,…	ENSDARG00000095897, ENSDARG00000014496, ENSDARG00000040741, ENSDARG00000052700, ENSDARG00000095866, ENSDARG00000040701, ENSDARG00000069560, ENSDARG00000045589, ENSDARG00000002405, ENSDARG00000069518, ENSDARG00000033597, ENSDARG00000045543, ENSDARG00000021573, ENSDARG00000045514, ENSDARG00000019253, ENSDARG00000021564, ENSDARG00000007275, ENSDARG00000090963, ENSDARG00000076644, ENSDARG00000038392,…	.
GO:0004175	endopeptidase activity	Molecular Function	0.017894	0.000153395	2.24677	4.29253	1.91053	OVER	ENSDARG00000092890, ENSDARG00000045889, ENSDARG00000043313, ENSDARG00000034862, ENSDARG00000052917, ENSDARG00000007988, ENSDARG00000055278, ENSDARG00000029493, ENSDARG00000075827, ENSDARG00000056324, ENSDARG00000076900, ENSDARG00000055592, ENSDARG00000008553, ENSDARG00000036041, ENSDARG00000061858, ENSDARG00000076270, ENSDARG00000039145, ENSDARG00000001303, ENSDARG00000089722, ENSDARG00000052895,…	ENSDARG00000052748, ENSDARG00000052702, ENSDARG00000057590, ENSDARG00000057577, ENSDARG00000071841, ENSDARG00000045544, ENSDARG00000033544, ENSDARG00000007276, ENSDARG00000019233, ENSDARG00000090967, ENSDARG00000088643, ENSDARG00000088618, ENSDARG00000076634, ENSDARG00000040683, ENSDARG00000026398, ENSDARG00000026325, ENSDARG00000057498, ENSDARG00000095729, ENSDARG00000088581, ENSDARG00000007177,…	.		GO:0022804	active transmembrane transporter activity	Molecular function	0.000268827	1.02422e-06	3.42185	3.6566	1.0686	OVER	ENSDARG00000062040, ENSDARG00000018621, ENSDARG00000070078, ENSDARG00000035458, ENSDARG00000020574, ENSDARG00000001870, ENSDARG00000079235, ENSDARG00000015985, ENSDARG00000091560, ENSDARG00000013422, ENSDARG00000001354, ENSDARG00000009131, ENSDARG00000010936, ENSDARG00000000563, ENSDARG00000071235, ENSDARG00000068387, ENSDARG00000003635, ENSDARG00000046012, ENSDARG00000060879, ENSDARG00000003615,…	ENSDARG00000095897, ENSDARG00000052700, ENSDARG00000002405, ENSDARG00000045543, ENSDARG00000021573, ENSDARG00000045514, ENSDARG00000090963, ENSDARG00000076622, ENSDARG00000014378, ENSDARG00000040625, ENSDARG00000069431, ENSDARG00000033446, ENSDARG00000007129, ENSDARG00000076547, ENSDARG00000026248, ENSDARG00000095660, ENSDARG00000026218, ENSDARG00000019063, ENSDARG00000090706, ENSDARG00000040435,…	.
GO:0043492	ATPase activity, coupled to movement of substances	Molecular Function	0.023317	0.000224869	3.93791	1.74881	0.444095	OVER	ENSDARG00000062040, ENSDARG00000070078, ENSDARG00000035458, ENSDARG00000020574, ENSDARG00000001870, ENSDARG00000079235, ENSDARG00000015985, ENSDARG00000010936, ENSDARG00000000563, ENSDARG00000003635, ENSDARG00000056200	ENSDARG00000095897, ENSDARG00000045543, ENSDARG00000045514, ENSDARG00000090963, ENSDARG00000076622, ENSDARG00000033446, ENSDARG00000076547, ENSDARG00000019063, ENSDARG00000076318, ENSDARG00000014085, ENSDARG00000014031, ENSDARG00000029931, ENSDARG00000076230, ENSDARG00000040252, ENSDARG00000036815, ENSDARG00000036787, ENSDARG00000012684, ENSDARG00000079766, ENSDARG00000029439, ENSDARG00000074876,…	.		GO:0004252	serine-type endopeptidase activity	Molecular function	0.000570116	2.37577e-06	3.61761	3.17965	0.878938	OVER	ENSDARG00000092890, ENSDARG00000045889, ENSDARG00000034862, ENSDARG00000007988, ENSDARG00000055278, ENSDARG00000029493, ENSDARG00000075827, ENSDARG00000056324, ENSDARG00000076900, ENSDARG00000036041, ENSDARG00000061858, ENSDARG00000039145, ENSDARG00000089722, ENSDARG00000052895, ENSDARG00000023111, ENSDARG00000030893, ENSDARG00000076045, ENSDARG00000036900, ENSDARG00000075719, ENSDARG00000019772	ENSDARG00000071841, ENSDARG00000045544, ENSDARG00000007276, ENSDARG00000090967, ENSDARG00000057498, ENSDARG00000095729, ENSDARG00000088581, ENSDARG00000090857, ENSDARG00000038258, ENSDARG00000095687, ENSDARG00000052517, ENSDARG00000040513, ENSDARG00000071674, ENSDARG00000090730, ENSDARG00000076412, ENSDARG00000095572, ENSDARG00000095545, ENSDARG00000095462, ENSDARG00000095444, ENSDARG00000095438,…	.
GO:0022892	substrate-specific transporter activity	Molecular Function	0.0240742	0.000235038	1.77966	7.15421	4.01998	OVER	ENSDARG00000070214, ENSDARG00000062040, ENSDARG00000018621, ENSDARG00000022767, ENSDARG00000012076, ENSDARG00000035458, ENSDARG00000075016, ENSDARG00000020574, ENSDARG00000001870, ENSDARG00000077875, ENSDARG00000079235, ENSDARG00000056196, ENSDARG00000091560, ENSDARG00000096533, ENSDARG00000013422, ENSDARG00000001354, ENSDARG00000009131, ENSDARG00000000241, ENSDARG00000045143, ENSDARG00000045141,…	ENSDARG00000095897, ENSDARG00000014496, ENSDARG00000040741, ENSDARG00000052700, ENSDARG00000040701, ENSDARG00000069560, ENSDARG00000045589, ENSDARG00000002405, ENSDARG00000069518, ENSDARG00000045543, ENSDARG00000021573, ENSDARG00000045514, ENSDARG00000019253, ENSDARG00000021564, ENSDARG00000007275, ENSDARG00000090963, ENSDARG00000076644, ENSDARG00000038392, ENSDARG00000076622, ENSDARG00000040698,…	.		GO:0005319	lipid transporter activity	Molecular function	0.00764239	4.64057e-05	7.04969	1.27186	0.180414	OVER	ENSDARG00000062040, ENSDARG00000022767, ENSDARG00000012076, ENSDARG00000075016, ENSDARG00000079235, ENSDARG00000009131, ENSDARG00000008637, ENSDARG00000061921	ENSDARG00000040698, ENSDARG00000052537, ENSDARG00000095660, ENSDARG00000076230, ENSDARG00000017809, ENSDARG00000067889, ENSDARG00000055809, ENSDARG00000036442, ENSDARG00000079453, ENSDARG00000062521, ENSDARG00000079259, ENSDARG00000036005, ENSDARG00000077962, ENSDARG00000093159, ENSDARG00000008413, ENSDARG00000060980, ENSDARG00000015310, ENSDARG00000077492, ENSDARG00000060398, ENSDARG00000006137,…	.
GO:0015399	primary active transmembrane transporter activity	Molecular Function	0.0320224	0.000335513	3.74297	1.74881	0.467225	OVER	ENSDARG00000062040, ENSDARG00000070078, ENSDARG00000035458, ENSDARG00000020574, ENSDARG00000001870, ENSDARG00000079235, ENSDARG00000015985, ENSDARG00000010936, ENSDARG00000000563, ENSDARG00000003635, ENSDARG00000056200	ENSDARG00000095897, ENSDARG00000045543, ENSDARG00000045514, ENSDARG00000090963, ENSDARG00000076622, ENSDARG00000033446, ENSDARG00000076547, ENSDARG00000019063, ENSDARG00000076318, ENSDARG00000014085, ENSDARG00000014031, ENSDARG00000029931, ENSDARG00000076230, ENSDARG00000040252, ENSDARG00000071396, ENSDARG00000036815, ENSDARG00000036787, ENSDARG00000029510, ENSDARG00000012684, ENSDARG00000079766,…	.		GO:0015204	urea transmembrane transporter activity	Molecular function	0.00997078	7.12284e-05	27.4938	0.63593	0.0231299	OVER	ENSDARG00000045141, ENSDARG00000071592, ENSDARG00000053480, ENSDARG00000007086	ENSDARG00000069518, ENSDARG00000003808, ENSDARG00000058678, ENSDARG00000051914, ENSDARG00000026787	.
GO:0022857	transmembrane transporter activity	Molecular Function	0.0320443	0.000340604	1.73534	7.3132	4.21428	OVER	ENSDARG00000070214, ENSDARG00000062040, ENSDARG00000018621, ENSDARG00000070078, ENSDARG00000035458, ENSDARG00000020574, ENSDARG00000001870, ENSDARG00000077875, ENSDARG00000079235, ENSDARG00000091222, ENSDARG00000015985, ENSDARG00000056196, ENSDARG00000062182, ENSDARG00000091560, ENSDARG00000096533, ENSDARG00000013422, ENSDARG00000001354, ENSDARG00000009131, ENSDARG00000010936, ENSDARG00000000241,…	ENSDARG00000095897, ENSDARG00000014496, ENSDARG00000040741, ENSDARG00000052700, ENSDARG00000040701, ENSDARG00000069560, ENSDARG00000045589, ENSDARG00000002405, ENSDARG00000069518, ENSDARG00000045543, ENSDARG00000021573, ENSDARG00000045514, ENSDARG00000019253, ENSDARG00000021564, ENSDARG00000007275, ENSDARG00000090963, ENSDARG00000076644, ENSDARG00000038392, ENSDARG00000076622, ENSDARG00000090900,…	.		GO:0042626	ATPase activity, coupled to transmembrane movement of substances	Molecular function	0.023317	0.000224869	3.93791	1.74881	0.444095	OVER	ENSDARG00000062040, ENSDARG00000070078, ENSDARG00000035458, ENSDARG00000020574, ENSDARG00000001870, ENSDARG00000079235, ENSDARG00000015985, ENSDARG00000010936, ENSDARG00000000563, ENSDARG00000003635, ENSDARG00000056200	ENSDARG00000095897, ENSDARG00000045543, ENSDARG00000045514, ENSDARG00000090963, ENSDARG00000076622, ENSDARG00000033446, ENSDARG00000076547, ENSDARG00000019063, ENSDARG00000076318, ENSDARG00000014085, ENSDARG00000014031, ENSDARG00000029931, ENSDARG00000076230, ENSDARG00000040252, ENSDARG00000036815, ENSDARG00000036787, ENSDARG00000012684, ENSDARG00000079766, ENSDARG00000029439, ENSDARG00000074876,…	.
GO:0004553	hydrolase activity, hydrolyzing O-glycosyl compounds	Molecular Function	0.0345097	0.000386226	3.99619	1.58983	0.397835	OVER	ENSDARG00000060671, ENSDARG00000039064, ENSDARG00000058327, ENSDARG00000076294, ENSDARG00000075118, ENSDARG00000092404, ENSDARG00000016337, ENSDARG00000005652, ENSDARG00000093193, ENSDARG00000056874	ENSDARG00000071701, ENSDARG00000076592, ENSDARG00000038242, ENSDARG00000090714, ENSDARG00000038166, ENSDARG00000095529, ENSDARG00000029955, ENSDARG00000052113, ENSDARG00000076058, ENSDARG00000036818, ENSDARG00000036785, ENSDARG00000079862, ENSDARG00000079835, ENSDARG00000012709, ENSDARG00000071076, ENSDARG00000062997, ENSDARG00000074969, ENSDARG00000062904, ENSDARG00000079701, ENSDARG00000074894,…	.		GO:0004553	hydrolase activity, hydrolyzing O-glycosyl compounds	Molecular function	0.0345097	0.000386226	3.99619	1.58983	0.397835	OVER	ENSDARG00000060671, ENSDARG00000039064, ENSDARG00000058327, ENSDARG00000076294, ENSDARG00000075118, ENSDARG00000092404, ENSDARG00000016337, ENSDARG00000005652, ENSDARG00000093193, ENSDARG00000056874	ENSDARG00000071701, ENSDARG00000076592, ENSDARG00000038242, ENSDARG00000090714, ENSDARG00000038166, ENSDARG00000095529, ENSDARG00000029955, ENSDARG00000052113, ENSDARG00000076058, ENSDARG00000036818, ENSDARG00000036785, ENSDARG00000079862, ENSDARG00000079835, ENSDARG00000012709, ENSDARG00000071076, ENSDARG00000062997, ENSDARG00000074969, ENSDARG00000062904, ENSDARG00000079701, ENSDARG00000074894,…	.
GO:0015081	sodium ion transmembrane transporter activity	Molecular Function	0.0345097	0.000386226	3.99619	1.58983	0.397835	OVER	ENSDARG00000018621, ENSDARG00000091560, ENSDARG00000013422, ENSDARG00000001354, ENSDARG00000009131, ENSDARG00000071235, ENSDARG00000068387, ENSDARG00000060879, ENSDARG00000007371, ENSDARG00000034588	ENSDARG00000002405, ENSDARG00000040625, ENSDARG00000007129, ENSDARG00000026248, ENSDARG00000095660, ENSDARG00000026218, ENSDARG00000071637, ENSDARG00000090706, ENSDARG00000040435, ENSDARG00000029866, ENSDARG00000057017, ENSDARG00000052138, ENSDARG00000071252, ENSDARG00000005775, ENSDARG00000067964, ENSDARG00000036722, ENSDARG00000000730, ENSDARG00000067784, ENSDARG00000062821, ENSDARG00000012534,…	.		GO:0015081	sodium ion transmembrane transporter activity	Molecular function	0.0345097	0.000386226	3.99619	1.58983	0.397835	OVER	ENSDARG00000018621, ENSDARG00000091560, ENSDARG00000013422, ENSDARG00000001354, ENSDARG00000009131, ENSDARG00000071235, ENSDARG00000068387, ENSDARG00000060879, ENSDARG00000007371, ENSDARG00000034588	ENSDARG00000002405, ENSDARG00000040625, ENSDARG00000007129, ENSDARG00000026248, ENSDARG00000095660, ENSDARG00000026218, ENSDARG00000071637, ENSDARG00000090706, ENSDARG00000040435, ENSDARG00000029866, ENSDARG00000057017, ENSDARG00000052138, ENSDARG00000071252, ENSDARG00000005775, ENSDARG00000067964, ENSDARG00000036722, ENSDARG00000000730, ENSDARG00000067784, ENSDARG00000062821, ENSDARG00000012534,…	.
GO:0016712	oxidoreductase activity, acting on paired donors, with incorporation or reduction of molecular oxygen, reduced flavin or flavoprotein as one donor, and incorporation of one atom of oxygen	Molecular Function	0.0346624	0.000392062	9.54646	0.794913	0.0832678	OVER	ENSDARG00000038366, ENSDARG00000040431, ENSDARG00000015575, ENSDARG00000091601, ENSDARG00000022631	ENSDARG00000038369, ENSDARG00000040424, ENSDARG00000026039, ENSDARG00000021172, ENSDARG00000090403, ENSDARG00000022650, ENSDARG00000068934, ENSDARG00000091156, ENSDARG00000018485, ENSDARG00000087868, ENSDARG00000042990, ENSDARG00000042982, ENSDARG00000042980, ENSDARG00000042978, ENSDARG00000042956, ENSDARG00000094057, ENSDARG00000070017, ENSDARG00000035569	.		GO:0016712	oxidoreductase activity, acting on paired donors, with incorporation or reduction of molecular oxygen, reduced flavin or flavoprotein as one donor, and incorporation of one atom of oxygen	Molecular function	0.0346624	0.000392062	9.54646	0.794913	0.0832678	OVER	ENSDARG00000038366, ENSDARG00000040431, ENSDARG00000015575, ENSDARG00000091601, ENSDARG00000022631	ENSDARG00000038369, ENSDARG00000040424, ENSDARG00000026039, ENSDARG00000021172, ENSDARG00000090403, ENSDARG00000022650, ENSDARG00000068934, ENSDARG00000091156, ENSDARG00000018485, ENSDARG00000087868, ENSDARG00000042990, ENSDARG00000042982, ENSDARG00000042980, ENSDARG00000042978, ENSDARG00000042956, ENSDARG00000094057, ENSDARG00000070017, ENSDARG00000035569	.
GO:0005509	calcium ion binding	Molecular Function	0.0365519	0.000417981	1.81616	6.20032	3.41398	OVER	ENSDARG00000053254, ENSDARG00000011144, ENSDARG00000002336, ENSDARG00000034862, ENSDARG00000005112, ENSDARG00000052917, ENSDARG00000087126, ENSDARG00000007988, ENSDARG00000029493, ENSDARG00000029476, ENSDARG00000075827, ENSDARG00000089176, ENSDARG00000076900, ENSDARG00000070835, ENSDARG00000055592, ENSDARG00000015662, ENSDARG00000020574, ENSDARG00000075800, ENSDARG00000032976, ENSDARG00000019096,…	ENSDARG00000076707, ENSDARG00000052748, ENSDARG00000052739, ENSDARG00000038428, ENSDARG00000052702, ENSDARG00000071895, ENSDARG00000071894, ENSDARG00000071893, ENSDARG00000071892, ENSDARG00000071891, ENSDARG00000071890, ENSDARG00000014433, ENSDARG00000071889, ENSDARG00000026406, ENSDARG00000057598, ENSDARG00000033599, ENSDARG00000057519, ENSDARG00000033556, ENSDARG00000088669, ENSDARG00000088660,…	.		GO:0005509	calcium ion binding	Molecular function	0.0365519	0.000417981	1.81616	6.20032	3.41398	OVER	ENSDARG00000053254, ENSDARG00000011144, ENSDARG00000002336, ENSDARG00000034862, ENSDARG00000005112, ENSDARG00000052917, ENSDARG00000087126, ENSDARG00000007988, ENSDARG00000029493, ENSDARG00000029476, ENSDARG00000075827, ENSDARG00000089176, ENSDARG00000076900, ENSDARG00000070835, ENSDARG00000055592, ENSDARG00000015662, ENSDARG00000020574, ENSDARG00000075800, ENSDARG00000032976, ENSDARG00000019096,…	ENSDARG00000076707, ENSDARG00000052748, ENSDARG00000052739, ENSDARG00000038428, ENSDARG00000052702, ENSDARG00000071895, ENSDARG00000071894, ENSDARG00000071893, ENSDARG00000071892, ENSDARG00000071891, ENSDARG00000071890, ENSDARG00000014433, ENSDARG00000071889, ENSDARG00000026406, ENSDARG00000057598, ENSDARG00000033599, ENSDARG00000057519, ENSDARG00000033556, ENSDARG00000088669, ENSDARG00000088660,…	.
GO:0055114	oxidation-reduction process	Biological process	5.32992e-06	7.61507e-09	2.59784	7.63116	2.9375	OVER	ENSDARG00000068478, ENSDARG00000006215, ENSDARG00000006207, ENSDARG00000019260, ENSDARG00000024160, ENSDARG00000045015, ENSDARG00000076487, ENSDARG00000055240, ENSDARG00000060153, ENSDARG00000089177, ENSDARG00000043180, ENSDARG00000030478, ENSDARG00000053068, ENSDARG00000023820, ENSDARG00000069018, ENSDARG00000010312, ENSDARG00000062632, ENSDARG00000019521, ENSDARG00000057262, ENSDARG00000056615,…	ENSDARG00000052734, ENSDARG00000026403, ENSDARG00000071877, ENSDARG00000045598, ENSDARG00000002414, ENSDARG00000002402, ENSDARG00000002401, ENSDARG00000033594, ENSDARG00000033587, ENSDARG00000033586, ENSDARG00000045553, ENSDARG00000033566, ENSDARG00000007294, ENSDARG00000033537, ENSDARG00000021555, ENSDARG00000019236, ENSDARG00000019213, ENSDARG00000052696, ENSDARG00000038384, ENSDARG00000038371,…	.
GO:0009617	response to bacterium	Biological process	9.21702e-06	1.86557e-08	8.93548	2.06677	0.231299	OVER	ENSDARG00000053227, ENSDARG00000055278, ENSDARG00000055705, ENSDARG00000016771, ENSDARG00000043196, ENSDARG00000005419, ENSDARG00000062998, ENSDARG00000062632, ENSDARG00000019521, ENSDARG00000015626, ENSDARG00000033227, ENSDARG00000045999, ENSDARG00000052322	ENSDARG00000069593, ENSDARG00000040621, ENSDARG00000095747, ENSDARG00000090730, ENSDARG00000038076, ENSDARG00000057180, ENSDARG00000057128, ENSDARG00000031976, ENSDARG00000024211, ENSDARG00000043032, ENSDARG00000041976, ENSDARG00000041959, ENSDARG00000010756, ENSDARG00000010700, ENSDARG00000010657, ENSDARG00000058285, ENSDARG00000058045, ENSDARG00000022048, ENSDARG00000041107, ENSDARG00000041041,…	.		List of most specific GO terms enriched of down-regulated genes at RDRZ vs PBS2 comparison (FDR<=0.05)
GO:0043207	response to external biotic stimulus	Biological process	9.21702e-06	1.7736e-08	6.62501	2.54372	0.383957	OVER	ENSDARG00000053227, ENSDARG00000005481, ENSDARG00000055278, ENSDARG00000055705, ENSDARG00000016771, ENSDARG00000043196, ENSDARG00000033735, ENSDARG00000005419, ENSDARG00000062998, ENSDARG00000062632, ENSDARG00000019521, ENSDARG00000015626, ENSDARG00000033227, ENSDARG00000045999, ENSDARG00000042641, ENSDARG00000052322	ENSDARG00000069593, ENSDARG00000014427, ENSDARG00000002400, ENSDARG00000019228, ENSDARG00000040621, ENSDARG00000095747, ENSDARG00000090730, ENSDARG00000090603, ENSDARG00000038076, ENSDARG00000057180, ENSDARG00000057128, ENSDARG00000069012, ENSDARG00000040041, ENSDARG00000031976, ENSDARG00000024789, ENSDARG00000062972, ENSDARG00000024211, ENSDARG00000043032, ENSDARG00000041976, ENSDARG00000041959,…	.		GO-ID	Term	Category	FDR	P-Value	ratio test/ref	%test	%Ref	Over/Under	TestSeqs	RefSeqs
GO:0009607	response to biotic stimulus	Biological process	9.21702e-06	1.68838e-08	6.14993	2.7027	0.439469	OVER	ENSDARG00000053227, ENSDARG00000005481, ENSDARG00000055278, ENSDARG00000055705, ENSDARG00000016771, ENSDARG00000043196, ENSDARG00000033735, ENSDARG00000005419, ENSDARG00000062998, ENSDARG00000062632, ENSDARG00000019521, ENSDARG00000015626, ENSDARG00000033227, ENSDARG00000045999, ENSDARG00000042641, ENSDARG00000052322, ENSDARG00000093303	ENSDARG00000069593, ENSDARG00000014427, ENSDARG00000002400, ENSDARG00000019228, ENSDARG00000040621, ENSDARG00000095747, ENSDARG00000090730, ENSDARG00000090603, ENSDARG00000038076, ENSDARG00000057180, ENSDARG00000057128, ENSDARG00000069012, ENSDARG00000090481, ENSDARG00000040041, ENSDARG00000031976, ENSDARG00000024789, ENSDARG00000062972, ENSDARG00000086589, ENSDARG00000024211, ENSDARG00000062208,…	.		GO:0005319	lipid transporter activity	Molecular function	1.25396e-06	1.49299e-10	37.8222	6.66667	0.176263	OVER	ENSDARG00000092233, ENSDARG00000055809, ENSDARG00000092126, ENSDARG00000092028, ENSDARG00000092419, ENSDARG00000016448, ENSDARG00000016825, ENSDARG00000078429	ENSDARG00000040698, ENSDARG00000052537, ENSDARG00000095660, ENSDARG00000076230, ENSDARG00000017809, ENSDARG00000067889, ENSDARG00000036442, ENSDARG00000079453, ENSDARG00000062521, ENSDARG00000079259, ENSDARG00000079235, ENSDARG00000012076, ENSDARG00000036005, ENSDARG00000008637, ENSDARG00000062040, ENSDARG00000077962, ENSDARG00000093159, ENSDARG00000022767, ENSDARG00000008413, ENSDARG00000060980,…	.
GO:0006955	immune response	Biological process	0.000101508	2.65887e-07	4.03191	3.33863	0.828052	OVER	ENSDARG00000039517, ENSDARG00000039516, ENSDARG00000036588, ENSDARG00000007988, ENSDARG00000055278, ENSDARG00000087474, ENSDARG00000075045, ENSDARG00000039351, ENSDARG00000005419, ENSDARG00000058389, ENSDARG00000028163, ENSDARG00000025311, ENSDARG00000054202, ENSDARG00000089534, ENSDARG00000016319, ENSDARG00000052322, ENSDARG00000056200, ENSDARG00000089050, ENSDARG00000019772, ENSDARG00000055441,…	ENSDARG00000069593, ENSDARG00000040621, ENSDARG00000095747, ENSDARG00000069471, ENSDARG00000021444, ENSDARG00000069376, ENSDARG00000095627, ENSDARG00000088491, ENSDARG00000007081, ENSDARG00000090730, ENSDARG00000057241, ENSDARG00000052361, ENSDARG00000071499, ENSDARG00000057121, ENSDARG00000057113, ENSDARG00000088290, ENSDARG00000076274, ENSDARG00000040249, ENSDARG00000090419, ENSDARG00000012945,…	.		GO:0006869	lipid transport	Biological process	4.4616e-05	1.44648e-08	19.9333	6.66667	0.334448	OVER	ENSDARG00000092233, ENSDARG00000055809, ENSDARG00000092126, ENSDARG00000092028, ENSDARG00000092419, ENSDARG00000016448, ENSDARG00000016825, ENSDARG00000078429	ENSDARG00000040698, ENSDARG00000014357, ENSDARG00000052537, ENSDARG00000040482, ENSDARG00000069298, ENSDARG00000033251, ENSDARG00000076328, ENSDARG00000076230, ENSDARG00000040298, ENSDARG00000040295, ENSDARG00000017809, ENSDARG00000012981, ENSDARG00000076002, ENSDARG00000052004, ENSDARG00000040027, ENSDARG00000067889, ENSDARG00000086867, ENSDARG00000036442, ENSDARG00000079453, ENSDARG00000017180,…	.
GO:0044765	single-organism transport	Biological process	0.000118966	3.51295e-07	1.85505	12.0827	6.51339	OVER	ENSDARG00000070214, ENSDARG00000062040, ENSDARG00000015033, ENSDARG00000089310, ENSDARG00000053570, ENSDARG00000018621, ENSDARG00000037679, ENSDARG00000070078, ENSDARG00000060181, ENSDARG00000016771, ENSDARG00000022767, ENSDARG00000086370, ENSDARG00000012076, ENSDARG00000012071, ENSDARG00000035458, ENSDARG00000075016, ENSDARG00000020574, ENSDARG00000001870, ENSDARG00000018478, ENSDARG00000013926,…	ENSDARG00000095897, ENSDARG00000014496, ENSDARG00000014488, ENSDARG00000040741, ENSDARG00000052700, ENSDARG00000069598, ENSDARG00000069593, ENSDARG00000040701, ENSDARG00000069560, ENSDARG00000045589, ENSDARG00000045586, ENSDARG00000002405, ENSDARG00000069518, ENSDARG00000045555, ENSDARG00000045543, ENSDARG00000045541, ENSDARG00000021573, ENSDARG00000019258, ENSDARG00000045514, ENSDARG00000019253,…	.
GO:0007599	hemostasis	Biological process	0.000128328	3.97253e-07	9.81921	1.58983	0.16191	OVER	ENSDARG00000020741, ENSDARG00000034862, ENSDARG00000029493, ENSDARG00000075827, ENSDARG00000076900, ENSDARG00000036041, ENSDARG00000042684, ENSDARG00000037281, ENSDARG00000076045, ENSDARG00000008969	ENSDARG00000040621, ENSDARG00000088581, ENSDARG00000038258, ENSDARG00000090524, ENSDARG00000045070, ENSDARG00000021013, ENSDARG00000005673, ENSDARG00000090041, ENSDARG00000086778, ENSDARG00000055505, ENSDARG00000055381, ENSDARG00000079327, ENSDARG00000086236, ENSDARG00000062177, ENSDARG00000034801, ENSDARG00000034718, ENSDARG00000093079, ENSDARG00000077638, ENSDARG00000058424, ENSDARG00000077540,…	.
GO:0050817	coagulation	Biological process	0.000143316	4.9484e-07	9.54646	1.58983	0.166536	OVER	ENSDARG00000020741, ENSDARG00000034862, ENSDARG00000029493, ENSDARG00000075827, ENSDARG00000076900, ENSDARG00000036041, ENSDARG00000042684, ENSDARG00000037281, ENSDARG00000076045, ENSDARG00000008969	ENSDARG00000026406, ENSDARG00000040621, ENSDARG00000088581, ENSDARG00000038258, ENSDARG00000090524, ENSDARG00000045070, ENSDARG00000021013, ENSDARG00000005673, ENSDARG00000090041, ENSDARG00000086778, ENSDARG00000055505, ENSDARG00000055381, ENSDARG00000079327, ENSDARG00000086236, ENSDARG00000062177, ENSDARG00000034801, ENSDARG00000034718, ENSDARG00000093079, ENSDARG00000077638, ENSDARG00000058424,…	.
GO:0006869	lipid transport	Biological process	0.000143316	4.86048e-07	6.47499	2.06677	0.319193	OVER	ENSDARG00000062040, ENSDARG00000022767, ENSDARG00000086370, ENSDARG00000012076, ENSDARG00000075016, ENSDARG00000079235, ENSDARG00000020866, ENSDARG00000092155, ENSDARG00000053487, ENSDARG00000008637, ENSDARG00000040295, ENSDARG00000061921, ENSDARG00000086583	ENSDARG00000040698, ENSDARG00000014357, ENSDARG00000052537, ENSDARG00000040482, ENSDARG00000069298, ENSDARG00000033251, ENSDARG00000076328, ENSDARG00000076230, ENSDARG00000040298, ENSDARG00000017809, ENSDARG00000012981, ENSDARG00000076002, ENSDARG00000052004, ENSDARG00000040027, ENSDARG00000067889, ENSDARG00000055809, ENSDARG00000086867, ENSDARG00000036442, ENSDARG00000079453, ENSDARG00000017180,…	.
GO:0050878	regulation of body fluid levels	Biological process	0.000347623	1.36583e-06	8.38226	1.58983	0.189666	OVER	ENSDARG00000020741, ENSDARG00000034862, ENSDARG00000029493, ENSDARG00000075827, ENSDARG00000076900, ENSDARG00000036041, ENSDARG00000042684, ENSDARG00000037281, ENSDARG00000076045, ENSDARG00000008969	ENSDARG00000040621, ENSDARG00000088581, ENSDARG00000038258, ENSDARG00000090524, ENSDARG00000045070, ENSDARG00000036987, ENSDARG00000021013, ENSDARG00000005673, ENSDARG00000012667, ENSDARG00000090041, ENSDARG00000086778, ENSDARG00000055505, ENSDARG00000055381, ENSDARG00000079327, ENSDARG00000086236, ENSDARG00000062177, ENSDARG00000034801, ENSDARG00000034718, ENSDARG00000093079, ENSDARG00000058548,…	.
GO:0009611	response to wounding	Biological process	0.000465416	1.88405e-06	4.81784	2.38474	0.494981	OVER	ENSDARG00000020741, ENSDARG00000031715, ENSDARG00000034862, ENSDARG00000029493, ENSDARG00000075827, ENSDARG00000076900, ENSDARG00000058371, ENSDARG00000094041, ENSDARG00000062632, ENSDARG00000036041, ENSDARG00000042684, ENSDARG00000037281, ENSDARG00000076045, ENSDARG00000008969, ENSDARG00000052322	ENSDARG00000038442, ENSDARG00000038386, ENSDARG00000040621, ENSDARG00000095743, ENSDARG00000088581, ENSDARG00000026294, ENSDARG00000038258, ENSDARG00000033307, ENSDARG00000014103, ENSDARG00000045219, ENSDARG00000088371, ENSDARG00000038010, ENSDARG00000090524, ENSDARG00000045070, ENSDARG00000036993, ENSDARG00000021013, ENSDARG00000071208, ENSDARG00000031976, ENSDARG00000005673, ENSDARG00000000779,…	.
GO:0051704	multi-organism process	Biological process	0.000884006	3.78905e-06	3.81858	2.86169	0.74941	OVER	ENSDARG00000043002, ENSDARG00000053227, ENSDARG00000005481, ENSDARG00000055278, ENSDARG00000055705, ENSDARG00000016771, ENSDARG00000043196, ENSDARG00000033735, ENSDARG00000005419, ENSDARG00000062998, ENSDARG00000062632, ENSDARG00000019521, ENSDARG00000015626, ENSDARG00000033227, ENSDARG00000045999, ENSDARG00000042641, ENSDARG00000097725, ENSDARG00000052322	ENSDARG00000069593, ENSDARG00000014427, ENSDARG00000002400, ENSDARG00000019228, ENSDARG00000052688, ENSDARG00000090900, ENSDARG00000040621, ENSDARG00000095747, ENSDARG00000021432, ENSDARG00000090730, ENSDARG00000045299, ENSDARG00000090603, ENSDARG00000038076, ENSDARG00000057180, ENSDARG00000071450, ENSDARG00000057128, ENSDARG00000040254, ENSDARG00000069012, ENSDARG00000040041, ENSDARG00000031976,…	.
GO:0044710	single-organism metabolic process	Biological process	0.00110174	4.85348e-06	1.53291	17.806	11.6159	OVER	ENSDARG00000026820, ENSDARG00000068478, ENSDARG00000054319, ENSDARG00000056045, ENSDARG00000006215, ENSDARG00000039064, ENSDARG00000069095, ENSDARG00000006207, ENSDARG00000019260, ENSDARG00000018971, ENSDARG00000024160, ENSDARG00000007988, ENSDARG00000055278, ENSDARG00000042562, ENSDARG00000045015, ENSDARG00000069844, ENSDARG00000002986, ENSDARG00000076487, ENSDARG00000012076, ENSDARG00000033735,…	ENSDARG00000076706, ENSDARG00000040778, ENSDARG00000026484, ENSDARG00000052738, ENSDARG00000052734, ENSDARG00000038442, ENSDARG00000095897, ENSDARG00000014488, ENSDARG00000038414, ENSDARG00000014462, ENSDARG00000002487, ENSDARG00000002480, ENSDARG00000040705, ENSDARG00000026403, ENSDARG00000071880, ENSDARG00000057593, ENSDARG00000071877, ENSDARG00000057577, ENSDARG00000057575, ENSDARG00000069545,…	.
GO:0009605	response to external stimulus	Biological process	0.00123799	5.60109e-06	2.97767	3.81558	1.2814	OVER	ENSDARG00000031715, ENSDARG00000053227, ENSDARG00000005481, ENSDARG00000055278, ENSDARG00000087474, ENSDARG00000055705, ENSDARG00000016771, ENSDARG00000043196, ENSDARG00000033735, ENSDARG00000075827, ENSDARG00000005419, ENSDARG00000020574, ENSDARG00000062998, ENSDARG00000062632, ENSDARG00000019521, ENSDARG00000015626, ENSDARG00000033227, ENSDARG00000045999, ENSDARG00000070669, ENSDARG00000042684,…	ENSDARG00000038446, ENSDARG00000069593, ENSDARG00000026417, ENSDARG00000014427, ENSDARG00000071865, ENSDARG00000069545, ENSDARG00000002400, ENSDARG00000045548, ENSDARG00000019228, ENSDARG00000088634, ENSDARG00000007220, ENSDARG00000040657, ENSDARG00000095789, ENSDARG00000040643, ENSDARG00000026350, ENSDARG00000040621, ENSDARG00000095747, ENSDARG00000071780, ENSDARG00000071779, ENSDARG00000002311,…	.
GO:0055003	cardiac myofibril assembly	Biological process	0.00432847	2.0703e-05	45.823	0.63593	0.013878	OVER	ENSDARG00000090637, ENSDARG00000032976, ENSDARG00000019096, ENSDARG00000079564	ENSDARG00000076348, ENSDARG00000017927, ENSDARG00000023963	.
GO:0014070	response to organic cyclic compound	Biological process	0.00432847	2.11296e-05	4.11232	2.22576	0.541241	OVER	ENSDARG00000005419, ENSDARG00000018478, ENSDARG00000031046, ENSDARG00000020046, ENSDARG00000042684, ENSDARG00000039116, ENSDARG00000023151, ENSDARG00000012609, ENSDARG00000044685, ENSDARG00000031161, ENSDARG00000016319, ENSDARG00000087359, ENSDARG00000033160, ENSDARG00000056541	ENSDARG00000014480, ENSDARG00000045527, ENSDARG00000052695, ENSDARG00000052654, ENSDARG00000033498, ENSDARG00000021494, ENSDARG00000040518, ENSDARG00000014147, ENSDARG00000069266, ENSDARG00000071565, ENSDARG00000057231, ENSDARG00000026039, ENSDARG00000002006, ENSDARG00000033172, ENSDARG00000021163, ENSDARG00000076223, ENSDARG00000052148, ENSDARG00000040151, ENSDARG00000029766, ENSDARG00000017780,…	.
GO:0071383	cellular response to steroid hormone stimulus	Biological process	0.00450792	2.3079e-05	4.74031	1.90779	0.402461	OVER	ENSDARG00000018478, ENSDARG00000031046, ENSDARG00000042684, ENSDARG00000039116, ENSDARG00000023151, ENSDARG00000012609, ENSDARG00000044685, ENSDARG00000031161, ENSDARG00000016319, ENSDARG00000087359, ENSDARG00000033160, ENSDARG00000056541	ENSDARG00000014480, ENSDARG00000045527, ENSDARG00000052695, ENSDARG00000052654, ENSDARG00000033498, ENSDARG00000021494, ENSDARG00000040518, ENSDARG00000069266, ENSDARG00000071565, ENSDARG00000057231, ENSDARG00000002006, ENSDARG00000033172, ENSDARG00000021163, ENSDARG00000076223, ENSDARG00000040151, ENSDARG00000029766, ENSDARG00000017780, ENSDARG00000017704, ENSDARG00000067976, ENSDARG00000000796,…	.
GO:0071407	cellular response to organic cyclic compound	Biological process	0.00475917	2.4932e-05	4.33761	2.06677	0.476477	OVER	ENSDARG00000018478, ENSDARG00000031046, ENSDARG00000020046, ENSDARG00000042684, ENSDARG00000039116, ENSDARG00000023151, ENSDARG00000012609, ENSDARG00000044685, ENSDARG00000031161, ENSDARG00000016319, ENSDARG00000087359, ENSDARG00000033160, ENSDARG00000056541	ENSDARG00000014480, ENSDARG00000045527, ENSDARG00000052695, ENSDARG00000052654, ENSDARG00000033498, ENSDARG00000021494, ENSDARG00000040518, ENSDARG00000014147, ENSDARG00000069266, ENSDARG00000071565, ENSDARG00000057231, ENSDARG00000026039, ENSDARG00000002006, ENSDARG00000033172, ENSDARG00000021163, ENSDARG00000076223, ENSDARG00000052148, ENSDARG00000040151, ENSDARG00000029766, ENSDARG00000017780,…	.
GO:0031032	actomyosin structure organization	Biological process	0.00525951	2.81793e-05	7.63717	1.27186	0.166536	OVER	ENSDARG00000068457, ENSDARG00000090637, ENSDARG00000032976, ENSDARG00000019096, ENSDARG00000079564, ENSDARG00000013422, ENSDARG00000058656, ENSDARG00000017193	ENSDARG00000076348, ENSDARG00000071465, ENSDARG00000071430, ENSDARG00000017927, ENSDARG00000040237, ENSDARG00000029856, ENSDARG00000029764, ENSDARG00000071090, ENSDARG00000005513, ENSDARG00000031796, ENSDARG00000031756, ENSDARG00000093937, ENSDARG00000017229, ENSDARG00000029069, ENSDARG00000024141, ENSDARG00000055158, ENSDARG00000074275, ENSDARG00000008487, ENSDARG00000008433, ENSDARG00000008359,…	.
GO:0042060	wound healing	Biological process	0.00602973	3.44597e-05	4.53195	1.90779	0.420965	OVER	ENSDARG00000020741, ENSDARG00000034862, ENSDARG00000029493, ENSDARG00000075827, ENSDARG00000076900, ENSDARG00000058371, ENSDARG00000094041, ENSDARG00000036041, ENSDARG00000042684, ENSDARG00000037281, ENSDARG00000076045, ENSDARG00000008969	ENSDARG00000038442, ENSDARG00000038386, ENSDARG00000040621, ENSDARG00000088581, ENSDARG00000026294, ENSDARG00000038258, ENSDARG00000033307, ENSDARG00000014103, ENSDARG00000045219, ENSDARG00000088371, ENSDARG00000090524, ENSDARG00000045070, ENSDARG00000036993, ENSDARG00000021013, ENSDARG00000071208, ENSDARG00000005673, ENSDARG00000000779, ENSDARG00000079824, ENSDARG00000031894, ENSDARG00000012671,…	.
GO:0048545	response to steroid hormone	Biological process	0.00602973	3.44597e-05	4.53195	1.90779	0.420965	OVER	ENSDARG00000018478, ENSDARG00000031046, ENSDARG00000042684, ENSDARG00000039116, ENSDARG00000023151, ENSDARG00000012609, ENSDARG00000044685, ENSDARG00000031161, ENSDARG00000016319, ENSDARG00000087359, ENSDARG00000033160, ENSDARG00000056541	ENSDARG00000014480, ENSDARG00000045527, ENSDARG00000052695, ENSDARG00000052654, ENSDARG00000033498, ENSDARG00000021494, ENSDARG00000040518, ENSDARG00000069266, ENSDARG00000071565, ENSDARG00000057231, ENSDARG00000002006, ENSDARG00000033172, ENSDARG00000021163, ENSDARG00000076223, ENSDARG00000040151, ENSDARG00000029766, ENSDARG00000017780, ENSDARG00000017704, ENSDARG00000067976, ENSDARG00000000796,…	.
GO:0072376	protein activation cascade	Biological process	0.00693824	4.04779e-05	34.3672	0.63593	0.018504	OVER	ENSDARG00000007988, ENSDARG00000055278, ENSDARG00000042684, ENSDARG00000019772	ENSDARG00000095627, ENSDARG00000090730, ENSDARG00000044613, ENSDARG00000044612	.
GO:0071391	cellular response to estrogen stimulus	Biological process	0.00730118	4.34646e-05	11.4557	0.953895	0.0832678	OVER	ENSDARG00000018478, ENSDARG00000042684, ENSDARG00000023151, ENSDARG00000012609, ENSDARG00000016319, ENSDARG00000087359	ENSDARG00000040518, ENSDARG00000076223, ENSDARG00000074661, ENSDARG00000005185, ENSDARG00000043279, ENSDARG00000096728, ENSDARG00000060325, ENSDARG00000013961, ENSDARG00000020364, ENSDARG00000094557, ENSDARG00000009830, ENSDARG00000037000, ENSDARG00000020143, ENSDARG00000030357, ENSDARG00000030110, ENSDARG00000061121, ENSDARG00000092233, ENSDARG00000019444	.
GO:0006508	proteolysis	Biological process	0.00794656	4.91989e-05	1.96652	6.67727	3.39548	OVER	ENSDARG00000092890, ENSDARG00000045889, ENSDARG00000016918, ENSDARG00000079420, ENSDARG00000075521, ENSDARG00000087143, ENSDARG00000043313, ENSDARG00000034862, ENSDARG00000052917, ENSDARG00000007988, ENSDARG00000055278, ENSDARG00000029493, ENSDARG00000075827, ENSDARG00000056324, ENSDARG00000076900, ENSDARG00000055592, ENSDARG00000008553, ENSDARG00000036041, ENSDARG00000018406, ENSDARG00000055874,…	ENSDARG00000052748, ENSDARG00000052702, ENSDARG00000095830, ENSDARG00000057590, ENSDARG00000057577, ENSDARG00000014403, ENSDARG00000071841, ENSDARG00000071808, ENSDARG00000045544, ENSDARG00000033544, ENSDARG00000007276, ENSDARG00000021550, ENSDARG00000019239, ENSDARG00000019233, ENSDARG00000090967, ENSDARG00000088643, ENSDARG00000088618, ENSDARG00000076634, ENSDARG00000090918, ENSDARG00000040683,…	.
GO:0042742	defense response to bacterium	Biological process	0.00868352	5.58293e-05	10.8528	0.953895	0.0878938	OVER	ENSDARG00000053227, ENSDARG00000043196, ENSDARG00000005419, ENSDARG00000062998, ENSDARG00000015626, ENSDARG00000052322	ENSDARG00000069593, ENSDARG00000038076, ENSDARG00000031976, ENSDARG00000024211, ENSDARG00000010756, ENSDARG00000058045, ENSDARG00000041107, ENSDARG00000018569, ENSDARG00000025607, ENSDARG00000068382, ENSDARG00000070392, ENSDARG00000075161, ENSDARG00000009511, ENSDARG00000026925, ENSDARG00000097181, ENSDARG00000076983, ENSDARG00000092044, ENSDARG00000045673, ENSDARG00000045671	.
GO:0006952	defense response	Biological process	0.00926185	6.06503e-05	5.12944	1.58983	0.309941	OVER	ENSDARG00000053227, ENSDARG00000043196, ENSDARG00000033735, ENSDARG00000005419, ENSDARG00000062998, ENSDARG00000062632, ENSDARG00000015626, ENSDARG00000045999, ENSDARG00000070669, ENSDARG00000052322	ENSDARG00000069593, ENSDARG00000040621, ENSDARG00000007081, ENSDARG00000090603, ENSDARG00000038076, ENSDARG00000057180, ENSDARG00000040249, ENSDARG00000069012, ENSDARG00000031976, ENSDARG00000043934, ENSDARG00000043933, ENSDARG00000074992, ENSDARG00000062579, ENSDARG00000024211, ENSDARG00000043032, ENSDARG00000031051, ENSDARG00000010941, ENSDARG00000034826, ENSDARG00000041976, ENSDARG00000010756,…	.
GO:0071396	cellular response to lipid	Biological process	0.0099381	6.62619e-05	4.20823	1.90779	0.453347	OVER	ENSDARG00000018478, ENSDARG00000031046, ENSDARG00000042684, ENSDARG00000039116, ENSDARG00000023151, ENSDARG00000012609, ENSDARG00000044685, ENSDARG00000031161, ENSDARG00000016319, ENSDARG00000087359, ENSDARG00000033160, ENSDARG00000056541	ENSDARG00000014480, ENSDARG00000069593, ENSDARG00000045527, ENSDARG00000052695, ENSDARG00000052654, ENSDARG00000033498, ENSDARG00000021494, ENSDARG00000040518, ENSDARG00000069266, ENSDARG00000071565, ENSDARG00000057231, ENSDARG00000057180, ENSDARG00000002006, ENSDARG00000033172, ENSDARG00000021163, ENSDARG00000017905, ENSDARG00000076223, ENSDARG00000040151, ENSDARG00000029766, ENSDARG00000017780,…	.
GO:0098542	defense response to other organism	Biological process	0.00997078	6.87479e-05	8.01902	1.11288	0.13878	OVER	ENSDARG00000053227, ENSDARG00000043196, ENSDARG00000033735, ENSDARG00000005419, ENSDARG00000062998, ENSDARG00000015626, ENSDARG00000052322	ENSDARG00000069593, ENSDARG00000090603, ENSDARG00000038076, ENSDARG00000069012, ENSDARG00000031976, ENSDARG00000024211, ENSDARG00000010756, ENSDARG00000058045, ENSDARG00000022000, ENSDARG00000041107, ENSDARG00000018569, ENSDARG00000025607, ENSDARG00000091058, ENSDARG00000068681, ENSDARG00000068382, ENSDARG00000070676, ENSDARG00000004952, ENSDARG00000070392, ENSDARG00000075161, ENSDARG00000009511,…	.
GO:0033993	response to lipid	Biological process	0.0105144	7.63639e-05	3.8515	2.06677	0.536615	OVER	ENSDARG00000005419, ENSDARG00000018478, ENSDARG00000031046, ENSDARG00000042684, ENSDARG00000039116, ENSDARG00000023151, ENSDARG00000012609, ENSDARG00000044685, ENSDARG00000031161, ENSDARG00000016319, ENSDARG00000087359, ENSDARG00000033160, ENSDARG00000056541	ENSDARG00000014480, ENSDARG00000069593, ENSDARG00000045527, ENSDARG00000052695, ENSDARG00000052654, ENSDARG00000095747, ENSDARG00000002311, ENSDARG00000033498, ENSDARG00000021494, ENSDARG00000040518, ENSDARG00000069266, ENSDARG00000071565, ENSDARG00000057231, ENSDARG00000057180, ENSDARG00000002006, ENSDARG00000033172, ENSDARG00000021163, ENSDARG00000017905, ENSDARG00000076223, ENSDARG00000040151,…	.
GO:0030239	myofibril assembly	Biological process	0.0111399	8.22331e-05	7.76035	1.11288	0.143406	OVER	ENSDARG00000068457, ENSDARG00000090637, ENSDARG00000032976, ENSDARG00000019096, ENSDARG00000079564, ENSDARG00000013422, ENSDARG00000058656	ENSDARG00000076348, ENSDARG00000071465, ENSDARG00000071430, ENSDARG00000017927, ENSDARG00000040237, ENSDARG00000029764, ENSDARG00000071090, ENSDARG00000005513, ENSDARG00000031796, ENSDARG00000031756, ENSDARG00000017229, ENSDARG00000029069, ENSDARG00000024141, ENSDARG00000055158, ENSDARG00000008487, ENSDARG00000008433, ENSDARG00000010478, ENSDARG00000044968, ENSDARG00000020610, ENSDARG00000037116,…	.
GO:0055005	ventricular cardiac myofibril assembly	Biological process	0.011317	8.80999e-05	103.102	0.476948	0.00462599	OVER	ENSDARG00000032976, ENSDARG00000019096, ENSDARG00000079564	ENSDARG00000076348	.
GO:0043627	response to estrogen	Biological process	0.011317	8.89297e-05	9.81921	0.953895	0.0971458	OVER	ENSDARG00000018478, ENSDARG00000042684, ENSDARG00000023151, ENSDARG00000012609, ENSDARG00000016319, ENSDARG00000087359	ENSDARG00000040518, ENSDARG00000076223, ENSDARG00000055809, ENSDARG00000074661, ENSDARG00000005185, ENSDARG00000043279, ENSDARG00000096728, ENSDARG00000060325, ENSDARG00000013961, ENSDARG00000020364, ENSDARG00000094557, ENSDARG00000009852, ENSDARG00000009830, ENSDARG00000037000, ENSDARG00000020143, ENSDARG00000030357, ENSDARG00000030110, ENSDARG00000061121, ENSDARG00000092233, ENSDARG00000019444,…	.
GO:0002376	immune system process	Biological process	0.011682	9.45802e-05	2.41343	3.97456	1.64685	OVER	ENSDARG00000039517, ENSDARG00000039516, ENSDARG00000031715, ENSDARG00000036588, ENSDARG00000007988, ENSDARG00000055278, ENSDARG00000087474, ENSDARG00000075045, ENSDARG00000039351, ENSDARG00000005419, ENSDARG00000058389, ENSDARG00000062632, ENSDARG00000070669, ENSDARG00000028163, ENSDARG00000025311, ENSDARG00000035544, ENSDARG00000054202, ENSDARG00000089534, ENSDARG00000016319, ENSDARG00000052322,…	ENSDARG00000038442, ENSDARG00000069593, ENSDARG00000045513, ENSDARG00000026350, ENSDARG00000040621, ENSDARG00000095747, ENSDARG00000069471, ENSDARG00000014329, ENSDARG00000045485, ENSDARG00000045444, ENSDARG00000021444, ENSDARG00000076526, ENSDARG00000069376, ENSDARG00000095627, ENSDARG00000088491, ENSDARG00000007081, ENSDARG00000076483, ENSDARG00000090730, ENSDARG00000052425, ENSDARG00000026109,…	.
GO:0044699	single-organism process	Biological process	0.011682	9.35968e-05	1.1972	45.469	37.9794	OVER	ENSDARG00000043002, ENSDARG00000068124, ENSDARG00000052960, ENSDARG00000068480, ENSDARG00000026820, ENSDARG00000007682, ENSDARG00000070214, ENSDARG00000068478, ENSDARG00000004869, ENSDARG00000002336, ENSDARG00000016483, ENSDARG00000062040, ENSDARG00000020741, ENSDARG00000054319, ENSDARG00000015033, ENSDARG00000018643, ENSDARG00000056045, ENSDARG00000031715, ENSDARG00000053227, ENSDARG00000068457,…	ENSDARG00000076706, ENSDARG00000038465, ENSDARG00000040778, ENSDARG00000052746, ENSDARG00000052741, ENSDARG00000026484, ENSDARG00000026482, ENSDARG00000038458, ENSDARG00000040765, ENSDARG00000052738, ENSDARG00000052736, ENSDARG00000052734, ENSDARG00000026473, ENSDARG00000038446, ENSDARG00000038442, ENSDARG00000095897, ENSDARG00000095896, ENSDARG00000014496, ENSDARG00000014495, ENSDARG00000014490,…	.
GO:0045214	sarcomere organization	Biological process	0.0136613	0.000112231	13.2182	0.794913	0.0601379	OVER	ENSDARG00000068457, ENSDARG00000032976, ENSDARG00000019096, ENSDARG00000013422, ENSDARG00000058656	ENSDARG00000071465, ENSDARG00000071090, ENSDARG00000024141, ENSDARG00000008487, ENSDARG00000044968, ENSDARG00000020610, ENSDARG00000032242, ENSDARG00000059701, ENSDARG00000078293, ENSDARG00000030270, ENSDARG00000002988, ENSDARG00000069975, ENSDARG00000040917	.
GO:0015840	urea transport	Biological process	0.0139253	0.000116058	22.9115	0.63593	0.0277559	OVER	ENSDARG00000045141, ENSDARG00000071592, ENSDARG00000053480, ENSDARG00000007086	ENSDARG00000069518, ENSDARG00000019253, ENSDARG00000003808, ENSDARG00000058678, ENSDARG00000051914, ENSDARG00000026787	.
GO:0032870	cellular response to hormone stimulus	Biological process	0.0142814	0.000120726	3.92769	1.90779	0.485729	OVER	ENSDARG00000018478, ENSDARG00000031046, ENSDARG00000042684, ENSDARG00000039116, ENSDARG00000023151, ENSDARG00000012609, ENSDARG00000044685, ENSDARG00000031161, ENSDARG00000016319, ENSDARG00000087359, ENSDARG00000033160, ENSDARG00000056541	ENSDARG00000014480, ENSDARG00000045527, ENSDARG00000052695, ENSDARG00000052654, ENSDARG00000033498, ENSDARG00000021494, ENSDARG00000040518, ENSDARG00000038116, ENSDARG00000069266, ENSDARG00000071565, ENSDARG00000057231, ENSDARG00000002006, ENSDARG00000033172, ENSDARG00000021163, ENSDARG00000076223, ENSDARG00000069089, ENSDARG00000040151, ENSDARG00000029766, ENSDARG00000017780, ENSDARG00000017704,…	.
GO:0006026	aminoglycan catabolic process	Biological process	0.0205142	0.000178299	19.6384	0.63593	0.0323819	OVER	ENSDARG00000062998, ENSDARG00000015626, ENSDARG00000093193, ENSDARG00000056874	ENSDARG00000071701, ENSDARG00000036785, ENSDARG00000008541, ENSDARG00000075745, ENSDARG00000068382, ENSDARG00000009612, ENSDARG00000069673	.
GO:0042886	amide transport	Biological process	0.0219943	0.000193783	11.4557	0.794913	0.0693898	OVER	ENSDARG00000045141, ENSDARG00000071592, ENSDARG00000053480, ENSDARG00000007086, ENSDARG00000056200	ENSDARG00000069518, ENSDARG00000019253, ENSDARG00000036787, ENSDARG00000012667, ENSDARG00000079766, ENSDARG00000000384, ENSDARG00000003808, ENSDARG00000058678, ENSDARG00000041702, ENSDARG00000051914, ENSDARG00000044528, ENSDARG00000068006, ENSDARG00000032010, ENSDARG00000011272, ENSDARG00000026787	.
GO:0000270	peptidoglycan metabolic process	Biological process	0.0229226	0.000215607	51.5509	0.476948	0.00925198	OVER	ENSDARG00000062998, ENSDARG00000015626, ENSDARG00000056874	ENSDARG00000071701, ENSDARG00000068382	.
GO:0055015	ventricular cardiac muscle cell development	Biological process	0.0229226	0.000215607	51.5509	0.476948	0.00925198	OVER	ENSDARG00000032976, ENSDARG00000019096, ENSDARG00000079564	ENSDARG00000076348, ENSDARG00000041430	.
GO:0006027	glycosaminoglycan catabolic process	Biological process	0.0229226	0.000215607	51.5509	0.476948	0.00925198	OVER	ENSDARG00000062998, ENSDARG00000015626, ENSDARG00000056874	ENSDARG00000071701, ENSDARG00000068382	.
GO:0009725	response to hormone	Biological process	0.0246657	0.00024375	3.61761	1.90779	0.527363	OVER	ENSDARG00000018478, ENSDARG00000031046, ENSDARG00000042684, ENSDARG00000039116, ENSDARG00000023151, ENSDARG00000012609, ENSDARG00000044685, ENSDARG00000031161, ENSDARG00000016319, ENSDARG00000087359, ENSDARG00000033160, ENSDARG00000056541	ENSDARG00000014480, ENSDARG00000045527, ENSDARG00000052695, ENSDARG00000052654, ENSDARG00000002311, ENSDARG00000033498, ENSDARG00000021494, ENSDARG00000040518, ENSDARG00000038116, ENSDARG00000069266, ENSDARG00000071565, ENSDARG00000057231, ENSDARG00000002006, ENSDARG00000033172, ENSDARG00000021163, ENSDARG00000076223, ENSDARG00000069089, ENSDARG00000040151, ENSDARG00000029766, ENSDARG00000017780,…	.
GO:0044282	small molecule catabolic process	Biological process	0.0303073	0.000307204	5.18751	1.27186	0.245177	OVER	ENSDARG00000054319, ENSDARG00000069844, ENSDARG00000042096, ENSDARG00000010130, ENSDARG00000002764, ENSDARG00000062788, ENSDARG00000020149, ENSDARG00000007024	ENSDARG00000038359, ENSDARG00000076544, ENSDARG00000038248, ENSDARG00000071579, ENSDARG00000021293, ENSDARG00000071429, ENSDARG00000057128, ENSDARG00000021154, ENSDARG00000069003, ENSDARG00000076121, ENSDARG00000043944, ENSDARG00000036775, ENSDARG00000071018, ENSDARG00000017444, ENSDARG00000086746, ENSDARG00000086512, ENSDARG00000043307, ENSDARG00000024037, ENSDARG00000089987, ENSDARG00000010862,…	.
GO:0032787	monocarboxylic acid metabolic process	Biological process	0.0303073	0.000310326	3.7804	1.74881	0.462599	OVER	ENSDARG00000069844, ENSDARG00000038703, ENSDARG00000023820, ENSDARG00000018478, ENSDARG00000060797, ENSDARG00000057571, ENSDARG00000062788, ENSDARG00000034470, ENSDARG00000004402, ENSDARG00000061994, ENSDARG00000020149	ENSDARG00000052738, ENSDARG00000045414, ENSDARG00000076544, ENSDARG00000014287, ENSDARG00000021346, ENSDARG00000014179, ENSDARG00000045257, ENSDARG00000014068, ENSDARG00000045190, ENSDARG00000057128, ENSDARG00000071345, ENSDARG00000012987, ENSDARG00000079946, ENSDARG00000012801, ENSDARG00000043944, ENSDARG00000055876, ENSDARG00000071076, ENSDARG00000031894, ENSDARG00000017444, ENSDARG00000005423,…	.
GO:0006810	transport	Biological process	0.0320443	0.000343373	1.44535	14.3084	9.89962	OVER	ENSDARG00000070214, ENSDARG00000038439, ENSDARG00000062040, ENSDARG00000015033, ENSDARG00000089310, ENSDARG00000053570, ENSDARG00000018621, ENSDARG00000037679, ENSDARG00000070078, ENSDARG00000060181, ENSDARG00000016771, ENSDARG00000022767, ENSDARG00000086370, ENSDARG00000012076, ENSDARG00000012071, ENSDARG00000035458, ENSDARG00000070038, ENSDARG00000075016, ENSDARG00000020574, ENSDARG00000001870,…	ENSDARG00000040778, ENSDARG00000026484, ENSDARG00000014499, ENSDARG00000095897, ENSDARG00000014496, ENSDARG00000014488, ENSDARG00000014487, ENSDARG00000040741, ENSDARG00000052700, ENSDARG00000095866, ENSDARG00000014462, ENSDARG00000069598, ENSDARG00000069593, ENSDARG00000040701, ENSDARG00000071881, ENSDARG00000069560, ENSDARG00000045589, ENSDARG00000045586, ENSDARG00000069521, ENSDARG00000002405,…	.
GO:0019755	one-carbon compound transport	Biological process	0.0337111	0.000369261	15.2743	0.63593	0.0416339	OVER	ENSDARG00000045141, ENSDARG00000071592, ENSDARG00000053480, ENSDARG00000007086	ENSDARG00000014488, ENSDARG00000069518, ENSDARG00000019253, ENSDARG00000003808, ENSDARG00000058678, ENSDARG00000051914, ENSDARG00000023713, ENSDARG00000011166, ENSDARG00000026787	.
GO:0034219	carbohydrate transmembrane transport	Biological process	0.0337111	0.000369261	15.2743	0.63593	0.0416339	OVER	ENSDARG00000056196, ENSDARG00000053480, ENSDARG00000007086, ENSDARG00000058731	ENSDARG00000069518, ENSDARG00000036247, ENSDARG00000003808, ENSDARG00000058678, ENSDARG00000015158, ENSDARG00000037409, ENSDARG00000001437, ENSDARG00000026787, ENSDARG00000007412	.
GO:0055012	ventricular cardiac muscle cell differentiation	Biological process	0.0365519	0.000422138	34.3672	0.476948	0.013878	OVER	ENSDARG00000032976, ENSDARG00000019096, ENSDARG00000079564	ENSDARG00000076348, ENSDARG00000003399, ENSDARG00000041430	.
GO:0055013	cardiac muscle cell development	Biological process	0.0428809	0.000505443	13.7469	0.63593	0.0462599	OVER	ENSDARG00000090637, ENSDARG00000032976, ENSDARG00000019096, ENSDARG00000079564	ENSDARG00000057317, ENSDARG00000076348, ENSDARG00000021184, ENSDARG00000017927, ENSDARG00000052182, ENSDARG00000029764, ENSDARG00000015681, ENSDARG00000041430, ENSDARG00000023963, ENSDARG00000009418	.
GO:0006950	response to stress	Biological process	0.0439629	0.00052343	1.97892	4.76948	2.41014	OVER	ENSDARG00000068478, ENSDARG00000020741, ENSDARG00000031715, ENSDARG00000053227, ENSDARG00000006207, ENSDARG00000034862, ENSDARG00000029493, ENSDARG00000043196, ENSDARG00000033735, ENSDARG00000075827, ENSDARG00000076900, ENSDARG00000005419, ENSDARG00000058371, ENSDARG00000094041, ENSDARG00000062998, ENSDARG00000062632, ENSDARG00000019521, ENSDARG00000015626, ENSDARG00000036041, ENSDARG00000045999,…	ENSDARG00000038442, ENSDARG00000014496, ENSDARG00000014488, ENSDARG00000069593, ENSDARG00000069545, ENSDARG00000002402, ENSDARG00000045548, ENSDARG00000021555, ENSDARG00000021550, ENSDARG00000038386, ENSDARG00000040657, ENSDARG00000014385, ENSDARG00000002396, ENSDARG00000040621, ENSDARG00000002385, ENSDARG00000095743, ENSDARG00000069431, ENSDARG00000088581, ENSDARG00000007175, ENSDARG00000088549,…	.
GO:0002682	regulation of immune system process	Biological process	0.0487922	0.000586738	4.65997	1.27186	0.272933	OVER	ENSDARG00000031715, ENSDARG00000036588, ENSDARG00000007988, ENSDARG00000055278, ENSDARG00000070669, ENSDARG00000052322, ENSDARG00000056200, ENSDARG00000019772	ENSDARG00000069593, ENSDARG00000040621, ENSDARG00000069471, ENSDARG00000045485, ENSDARG00000095627, ENSDARG00000007081, ENSDARG00000090730, ENSDARG00000038010, ENSDARG00000088290, ENSDARG00000040249, ENSDARG00000036787, ENSDARG00000000767, ENSDARG00000067797, ENSDARG00000055750, ENSDARG00000074765, ENSDARG00000079333, ENSDARG00000074283, ENSDARG00000043032, ENSDARG00000041959, ENSDARG00000010619,…	.
List of total GO terms enriched of down-regulated genes at RDRZ vs PBS2 comparison (FDR<=0.05)
GO-ID	Term	Category	FDR	P-Value	ratio test/ref	%test	%Ref	Over/Under	TestSeqs	RefSeqs
GO:0005319	lipid transporter activity	Molecular Function	1.25396e-06	1.49299e-10	37.8222	6.66667	0.176263	OVER	ENSDARG00000092233, ENSDARG00000055809, ENSDARG00000092126, ENSDARG00000092028, ENSDARG00000092419, ENSDARG00000016448, ENSDARG00000016825, ENSDARG00000078429	ENSDARG00000040698, ENSDARG00000052537, ENSDARG00000095660, ENSDARG00000076230, ENSDARG00000017809, ENSDARG00000067889, ENSDARG00000036442, ENSDARG00000079453, ENSDARG00000062521, ENSDARG00000079259, ENSDARG00000079235, ENSDARG00000012076, ENSDARG00000036005, ENSDARG00000008637, ENSDARG00000062040, ENSDARG00000077962, ENSDARG00000093159, ENSDARG00000022767, ENSDARG00000008413, ENSDARG00000060980,…	.
GO:0022892	substrate-specific transporter activity	Molecular Function	0.000193548	9.21765e-08	4.12491	16.6667	4.0405	OVER	ENSDARG00000022560, ENSDARG00000089853, ENSDARG00000028173, ENSDARG00000039065, ENSDARG00000069383, ENSDARG00000092233, ENSDARG00000063560, ENSDARG00000023546, ENSDARG00000055809, ENSDARG00000092126, ENSDARG00000092028, ENSDARG00000092419, ENSDARG00000054658, ENSDARG00000016448, ENSDARG00000037285, ENSDARG00000089913, ENSDARG00000016699, ENSDARG00000016825, ENSDARG00000078429, ENSDARG00000038508	ENSDARG00000095897, ENSDARG00000014496, ENSDARG00000040741, ENSDARG00000052700, ENSDARG00000040701, ENSDARG00000069560, ENSDARG00000045589, ENSDARG00000002405, ENSDARG00000069518, ENSDARG00000045543, ENSDARG00000021573, ENSDARG00000045514, ENSDARG00000019253, ENSDARG00000021564, ENSDARG00000007275, ENSDARG00000090963, ENSDARG00000076644, ENSDARG00000038392, ENSDARG00000076622, ENSDARG00000040698,…	.
GO:0005215	transporter activity	Molecular Function	0.00167078	9.94629e-07	3.39356	17.5	5.15683	OVER	ENSDARG00000022560, ENSDARG00000041799, ENSDARG00000089853, ENSDARG00000028173, ENSDARG00000039065, ENSDARG00000069383, ENSDARG00000092233, ENSDARG00000063560, ENSDARG00000023546, ENSDARG00000055809, ENSDARG00000092126, ENSDARG00000092028, ENSDARG00000092419, ENSDARG00000054658, ENSDARG00000016448, ENSDARG00000037285, ENSDARG00000089913, ENSDARG00000016699, ENSDARG00000016825, ENSDARG00000078429,…	ENSDARG00000095897, ENSDARG00000014496, ENSDARG00000038439, ENSDARG00000040741, ENSDARG00000052700, ENSDARG00000095866, ENSDARG00000040701, ENSDARG00000069560, ENSDARG00000045589, ENSDARG00000002405, ENSDARG00000069518, ENSDARG00000033597, ENSDARG00000045543, ENSDARG00000021573, ENSDARG00000045514, ENSDARG00000019253, ENSDARG00000021564, ENSDARG00000007275, ENSDARG00000090963, ENSDARG00000076644,…	.
GO:0006869	lipid transport	Biological process	4.4616e-05	1.44648e-08	19.9333	6.66667	0.334448	OVER	ENSDARG00000092233, ENSDARG00000055809, ENSDARG00000092126, ENSDARG00000092028, ENSDARG00000092419, ENSDARG00000016448, ENSDARG00000016825, ENSDARG00000078429	ENSDARG00000040698, ENSDARG00000014357, ENSDARG00000052537, ENSDARG00000040482, ENSDARG00000069298, ENSDARG00000033251, ENSDARG00000076328, ENSDARG00000076230, ENSDARG00000040298, ENSDARG00000040295, ENSDARG00000017809, ENSDARG00000012981, ENSDARG00000076002, ENSDARG00000052004, ENSDARG00000040027, ENSDARG00000067889, ENSDARG00000086867, ENSDARG00000036442, ENSDARG00000079453, ENSDARG00000017180,…	.
GO:0044765	single-organism transport	Biological process	0.01837	1.3123e-05	2.77458	18.3333	6.60761	OVER	ENSDARG00000022560, ENSDARG00000041799, ENSDARG00000089853, ENSDARG00000028173, ENSDARG00000039065, ENSDARG00000069383, ENSDARG00000092233, ENSDARG00000063560, ENSDARG00000023546, ENSDARG00000055809, ENSDARG00000092126, ENSDARG00000092028, ENSDARG00000004302, ENSDARG00000092419, ENSDARG00000054658, ENSDARG00000016448, ENSDARG00000037285, ENSDARG00000089913, ENSDARG00000016699, ENSDARG00000016825,…	ENSDARG00000095897, ENSDARG00000014496, ENSDARG00000014488, ENSDARG00000040741, ENSDARG00000052700, ENSDARG00000069598, ENSDARG00000069593, ENSDARG00000040701, ENSDARG00000069560, ENSDARG00000045589, ENSDARG00000045586, ENSDARG00000002405, ENSDARG00000069518, ENSDARG00000045555, ENSDARG00000045543, ENSDARG00000045541, ENSDARG00000021573, ENSDARG00000019258, ENSDARG00000045514, ENSDARG00000019253,…	.
